# Supplementary material for: Short-form video usage and cognitive function among rural older adults in northern China: a cross-sectional study
Source: Front Public Health. 2026 Jul 14;14:1873982. doi: 10.3389/fpubh.2026.1873982 (PMC13407642; doi:10.3389/fpubh.2026.1873982)
Supplement: Supplementary Table S1 — Associations between motives, interactive behaviors and cognitive function among short-form video users. Multivariate linear regression models adjusting for covariates revealed short-form video users had higher scores on the MoCA and all five subdomains than non-users did. [file Table_1.xlsx]

## Sheet: Table3
Cognitive function	Reference	Leisure		Inforamtion		Education		Social connection		Documentation		Monetization			Interaction variety
		β (95%CI)	P	β (95%CI)	P	β (95%CI)	P	β (95%CI)	P	β (95%CI)	P	β (95%CI)	P		β (95%CI)	P
MoCA	0	-2.00 (-3.86 ~ -0.14)	0.036	1.92 (1.35 ~ 2.48)	<.001	2.45 (1.70 ~ 3.21)	<.001	1.73 (1.05 ~ 2.40)	<.001	1.98 (1.05 ~ 2.91)	<.001	1.41 (-0.34 ~ 3.16)	0.115		0.55 (0.40 ~ 0.70)	<.001
Memory	0	-0.28 (-0.76 ~ 0.20)	0.261	0.34 (0.19 ~ 0.48)	<.001	0.34 (0.14 ~ 0.53)	<.001	0.31 (0.14 ~ 0.49)	<.001	0.36 (0.12 ~ 0.60)	0.003	-0.10 (-0.55 ~ 0.35)	0.659		0.09 (0.05 ~ 0.13)	<.001
Orientation	0	-0.22 (-0.73 ~ 0.28)	0.381	0.24 (0.08 ~ 0.39)	0.003	0.34 (0.13 ~ 0.55)	0.001	0.20 (0.02 ~ 0.38)	0.033	0.14 (-0.11 ~ 0.40)	0.268	0.01 (-0.46 ~ 0.48)	0.97		0.04 (0.01 ~ 0.09)	0.038
Executive	0	-0.87 (-1.44 ~ -0.30)	0.003	0.49 (0.31 ~ 0.66)	<.001	0.71 (0.48 ~ 0.94)	<.001	0.38 (0.17 ~ 0.59)	<.001	0.45 (0.16 ~ 0.74)	0.002	0.58 (0.04 ~ 1.11)	0.036		0.14 (0.10 ~ 0.19)	<.001
Attention	0	-0.02 (-0.71 ~ 0.68)	0.963	0.43 (0.21 ~ 0.64)	<.001	0.60 (0.31 ~ 0.89)	<.001	0.44 (0.19 ~ 0.69)	<.001	0.63 (0.28 ~ 0.97)	<.001	0.43 (-0.23 ~ 1.08)	0.2		0.16 (0.10 ~ 0.22)	<.001
Language	0	-0.40 (-1.06 ~ 0.26)	0.237	0.54 (0.34 ~ 0.74)	<.001	0.66 (0.39 ~ 0.92)	<.001	0.58 (0.34 ~ 0.82)	<.001	0.74 (0.41 ~ 1.07)	<.001	0.72 (0.10 ~ 1.34)	0.022		0.18 (0.13 ~ 0.23)	<.001
Multivariate linear regression model. CI: Confidence Interval
Adjust: sex, age, education level, marital status, monthly income, physical activity, reading, board/card games, TV watching, and history of stroke, duration and frequency of short-form video usage
