# Supplementary material for: Short-form video usage and cognitive function among rural older adults in northern China: a cross-sectional study
Source: Front Public Health. 2026 Jul 14;14:1873982. doi: 10.3389/fpubh.2026.1873982 (PMC13407642; doi:10.3389/fpubh.2026.1873982)
Supplement: Supplementary Table S2 — Detailed multivariate linear regression results, model diagnostics, GVIF statistics, HC3 robust standard error analyses, and ordinal logistic sensitivity analyses are provided in Supplementary Table S2. [file Data_Sheet_2.zip]

Archive with 10 entries (10 files):
- SUPPLEMENTARY_RESULTS_README.md
- Supplementary_Figure_S2_Residual_diagnostic_plots_multivariable_models.zip
- Supplementary_Figure_S3_Subgroup_forest_plot_MoCA.pdf
- Supplementary_Figure_S3_Subgroup_forest_plot_MoCA.png
- Supplementary_Figure_S4_Residual_QQ_plots_motives.zip
- Supplementary_Figure_S5_Residual_QQ_plots_interaction_variety.zip
- Supplementary_Table_S2_Multivariable_cognition_models.xlsx
- Supplementary_Table_S3_Subgroup_analysis_MoCA.xlsx
- Supplementary_Table_S4_Motives_and_cognitive_function.xlsx
- Supplementary_Table_S5_Interaction_variety_and_cognitive_function.xlsx
