# Supplementary material for: Short-form video usage and cognitive function among rural older adults in northern China: a cross-sectional study
Source: Front Public Health. 2026 Jul 14;14:1873982. doi: 10.3389/fpubh.2026.1873982 (PMC13407642; doi:10.3389/fpubh.2026.1873982)
Supplement: Supplementary Table S2 — Detailed multivariate linear regression results, model diagnostics, GVIF statistics, HC3 robust standard error analyses, and ordinal logistic sensitivity analyses are provided in Supplementary Table S2. [file Data_Sheet_2.zip › SUPPLEMENTARY_RESULTS_README.md]

# Supplementary results package for analyses 02-05

This folder contains organized result files corresponding to the manuscript analysis scripts `02_multivariable_cognition_models.R`, `03_subgroup_forest_MoCA.R`, `04_motives_cognition_models.R`, and `05_interaction_variety_cognition_models.R`.

## File list and suggested manuscript citation

### Supplementary Table S2

File: `Supplementary_Table_S2_Multivariable_cognition_models.xlsx`

Suggested citation in manuscript:

> Detailed multivariable linear regression results, model diagnostics, GVIF statistics, HC3 robust standard error analyses, and ordinal logistic sensitivity analyses are provided in Supplementary Table S2.

Related diagnostic plots:

File: `Supplementary_Figure_S2_Residual_diagnostic_plots_multivariable_models.zip`

Suggested citation:

> Residual diagnostic plots for the multivariable cognition models are shown in Supplementary Figure S2.

### Supplementary Table S3 and Supplementary Figure S3

File: `Supplementary_Table_S3_Subgroup_analysis_MoCA.xlsx`

Suggested citation in manuscript:

> Exploratory subgroup analyses for the association between short-form video use and MoCA total score are provided in Supplementary Table S3.

Figure files:

- `Supplementary_Figure_S3_Subgroup_forest_plot_MoCA.png`
- `Supplementary_Figure_S3_Subgroup_forest_plot_MoCA.pdf`

Suggested citation:

> The forest plot of exploratory subgroup analyses is shown in Supplementary Figure S3.

### Supplementary Table S4 and Supplementary Figure S4

File: `Supplementary_Table_S4_Motives_and_cognitive_function.xlsx`

Suggested citation in manuscript:

> Associations between motives for short-form video use and cognitive outcomes among short-form video viewers are provided in Supplementary Table S4.

Related diagnostic plots:

File: `Supplementary_Figure_S4_Residual_QQ_plots_motives.zip`

Suggested citation:

> Residual Q-Q plots for the motive-cognition models are shown in Supplementary Figure S4.

### Supplementary Table S5 and Supplementary Figure S5

File: `Supplementary_Table_S5_Interaction_variety_and_cognitive_function.xlsx`

Suggested citation in manuscript:

> Associations between interaction variety and cognitive outcomes among short-form video viewers are provided in Supplementary Table S5.

Related diagnostic plots:

File: `Supplementary_Figure_S5_Residual_QQ_plots_interaction_variety.zip`

Suggested citation:

> Residual Q-Q plots for the interaction variety models are shown in Supplementary Figure S5.

## Notes

- Each Excel workbook contains a `Notes` worksheet describing model specifications and interpretation.
- Diagnostic worksheets include residual normality testing, heteroscedasticity testing, Cook's distance, and GVIF/adjusted GVIF where applicable.
- HC3 robust standard error results are included where heteroscedasticity was detected.
- The files are intended for manuscript supplementary materials and peer-review upload.
