# Supplementary material for: Short-form video usage and cognitive function among rural older adults in northern China: a cross-sectional study
Source: Front Public Health. 2026 Jul 14;14:1873982. doi: 10.3389/fpubh.2026.1873982 (PMC13407642; doi:10.3389/fpubh.2026.1873982)
Supplement: Supplementary Table S2 — Detailed multivariate linear regression results, model diagnostics, GVIF statistics, HC3 robust standard error analyses, and ordinal logistic sensitivity analyses are provided in Supplementary Table S2. [file Data_Sheet_2.zip › Supplementary_Table_S2_Multivariable_cognition_models.xlsx]

## Sheet: Notes
Item	Description
Exposure coding	Short_form_video was coded as 0 for non-users and 1 for short-form video users. The coefficient B represents the adjusted mean difference comparing users with non-users.
Model 1	Crude model without covariate adjustment.
Model 2	Adjusted for sex, age, marital status, and number of cohabitants.
Model 3	Additionally adjusted for education level, occupation, and monthly income.
Model 4	Additionally adjusted for smoking, alcohol use, physical activity, reading, and board/card games.
Model 5	Fully adjusted model additionally including TV watching, sleep complaint, hypertension, diabetes, stroke, and heart disease.
Standardized beta	Calculated as B × SD(exposure) / SD(outcome).
Partial R2	Calculated for Short_form_video as t²/(t² + residual degrees of freedom).
GVIF reporting	Multicollinearity is reported using term-level GVIF, Df, and GVIF^(1/(2*Df)); the adjusted GVIF is preferred for multi-level categorical variables.
Residual normality	Shapiro-Wilk tests are reported, but large samples make the test highly sensitive; Q-Q plots should be considered when interpreting residual normality.
Heteroscedasticity	Breusch-Pagan tests are reported. HC3 robust standard errors are provided as a sensitivity analysis.
Ordinal logistic sensitivity	Because MoCA subdomains are ordinal scores, Model 5 was refitted using ordinal logistic regression. Consistency in direction and statistical significance supports robustness.

## Sheet: Main_OLS_results
Outcome	Model	N	B	95% CI lower	95% CI upper	95% CI	P value	P value (formatted)	Standardized beta	Partial R2	Adjusted R2
MoCA0	Model 1 (Crude)	1501	5.53146	5.01038	6.05254	5.010, 6.053	8.72554e-85	<0.001	0.473659	0.224353	0.223835
MoCA0	Model 2	1501	4.22999	3.70131	4.75868	3.701, 4.759	1.71404e-51	<0.001	0.362214	0.141696	0.331177
MoCA0	Model 3	1501	3.15741	2.67375	3.64108	2.674, 3.641	1.10545e-35	<0.001	0.270369	0.0996219	0.470861
MoCA0	Model 4	1501	3.04385	2.56785	3.51984	2.568, 3.520	2.27364e-34	<0.001	0.260644	0.0963336	0.493137
MoCA0	Model 5	1501	3.00697	2.52561	3.48833	2.526, 3.488	6.12023e-33	<0.001	0.257486	0.0926773	0.499243
Memory	Model 1 (Crude)	1501	0.869186	0.759757	0.978615	0.760, 0.979	7.6674e-51	<0.001	0.373324	0.139371	0.138797
Memory	Model 2	1501	0.601247	0.487278	0.715215	0.487, 0.715	2.76079e-24	<0.001	0.258242	0.0669676	0.218048
Memory	Model 3	1501	0.483722	0.370073	0.597371	0.370, 0.597	1.55948e-16	<0.001	0.207764	0.044922	0.264971
Memory	Model 4	1501	0.464935	0.352246	0.577624	0.352, 0.578	1.20362e-15	<0.001	0.199694	0.0424902	0.285256
Memory	Model 5	1501	0.460693	0.346103	0.575282	0.346, 0.575	6.02474e-15	<0.001	0.197872	0.0405914	0.286047
Orientation	Model 1 (Crude)	1501	0.763198	0.630335	0.89606	0.630, 0.896	2.51608e-28	<0.001	0.279434	0.0780834	0.0774684
Orientation	Model 2	1501	0.600374	0.45794	0.742808	0.458, 0.743	2.97474e-16	<0.001	0.219818	0.0438117	0.112483
Orientation	Model 3	1501	0.443404	0.301619	0.585189	0.302, 0.585	1.09463e-09	<0.001	0.162346	0.0247632	0.168672
Orientation	Model 4	1501	0.42529	0.28406	0.56652	0.284, 0.567	4.31921e-09	<0.001	0.155714	0.0230936	0.184206
Orientation	Model 5	1501	0.430815	0.287623	0.574006	0.288, 0.574	4.45866e-09	<0.001	0.157737	0.0231457	0.18987
Executive	Model 1 (Crude)	1501	0.955534	0.824708	1.08636	0.825, 1.086	9.96636e-44	<0.001	0.347044	0.12044	0.119853
Executive	Model 2	1501	0.741259	0.604318	0.8782	0.604, 0.878	1.93977e-25	<0.001	0.269221	0.0702538	0.19275
Executive	Model 3	1501	0.50091	0.371511	0.630308	0.372, 0.630	5.4881e-14	<0.001	0.181928	0.0374492	0.318661
Executive	Model 4	1501	0.479645	0.351554	0.607736	0.352, 0.608	3.38372e-13	<0.001	0.174204	0.0352641	0.339676
Executive	Model 5	1501	0.470586	0.340805	0.600366	0.341, 0.600	1.7709e-12	<0.001	0.170914	0.0332704	0.345163
Attention1	Model 1 (Crude)	1501	1.91283	1.72175	2.10391	1.722, 2.104	1.40271e-76	<0.001	0.452326	0.204598	0.204068
Attention1	Model 2	1501	1.46893	1.27338	1.66447	1.273, 1.664	5.54597e-46	<0.001	0.347356	0.127037	0.302233
Attention1	Model 3	1501	1.10207	0.919204	1.28493	0.919, 1.285	6.99355e-31	<0.001	0.260605	0.0861764	0.423201
Attention1	Model 4	1501	1.06965	0.886783	1.25252	0.887, 1.253	2.97573e-29	<0.001	0.252939	0.0818905	0.429497
Attention1	Model 5	1501	1.05024	0.865347	1.23512	0.865, 1.235	9.71505e-28	<0.001	0.248349	0.0778811	0.436612
Language1	Model 1 (Crude)	1501	1.51045	1.34929	1.67161	1.349, 1.672	3.13438e-68	<0.001	0.42894	0.18399	0.183445
Language1	Model 2	1501	1.2048	1.03775	1.37184	1.038, 1.372	9.84384e-43	<0.001	0.34214	0.11828	0.265615
Language1	Model 3	1501	0.919952	0.761383	1.07852	0.761, 1.079	7.94007e-29	<0.001	0.261249	0.0803647	0.374472
Language1	Model 4	1501	0.891073	0.733465	1.04868	0.733, 1.049	1.65174e-27	<0.001	0.253048	0.0769187	0.388806
Language1	Model 5	1501	0.863079	0.703427	1.02273	0.703, 1.023	2.28604e-25	<0.001	0.245099	0.0710614	0.39415

## Sheet: Model5_summary
Outcome	B	95% CI	P value	Standardized beta	Partial R2	Adjusted R2	OR	95% CI (OR)	Ordinal logistic P value	OLS direction	Ordinal logistic direction	Direction agreement	Significance agreement
MoCA0	3.00697	2.526, 3.488	6.12023e-33	0.257486	0.0926773	0.499243	3.40611	2.757, 4.208	6.06105e-30	Positive	Positive	Consistent	Consistent
Memory	0.460693	0.346, 0.575	6.02474e-15	0.197872	0.0405914	0.286047	2.45305	1.969, 3.057	1.29762e-15	Positive	Positive	Consistent	Consistent
Orientation	0.430815	0.288, 0.574	4.45866e-09	0.157737	0.0231457	0.18987	1.85619	1.492, 2.310	2.98345e-08	Positive	Positive	Consistent	Consistent
Executive	0.470586	0.341, 0.600	1.7709e-12	0.170914	0.0332704	0.345163	2.36148	1.893, 2.946	2.67733e-14	Positive	Positive	Consistent	Consistent
Attention1	1.05024	0.865, 1.235	9.71505e-28	0.248349	0.0778811	0.436612	3.15344	2.547, 3.905	6.28376e-26	Positive	Positive	Consistent	Consistent
Language1	0.863079	0.703, 1.023	2.28604e-25	0.245099	0.0710614	0.39415	3.0428	2.453, 3.775	4.61327e-24	Positive	Positive	Consistent	Consistent

## Sheet: Model_diagnostics
Outcome	Model	N	Shapiro-Wilk W	Shapiro-Wilk P value	Normality note	Breusch-Pagan LM	Breusch-Pagan P value	Heteroscedasticity note	Maximum Cook's distance	Cook's distance > 4/n	Cook's distance > 1
MoCA0	Model 1 (Crude)	1501	0.99403	9.86996e-06	P<0.05; interpret together with Q-Q plots because Shapiro-Wilk is highly sensitive in large samples.	16.7558	4.2512e-05	Evidence of heteroscedasticity; consider HC3 robust SEs.	0.0067492	56	0
MoCA0	Model 2	1501	0.998426	0.180434	No statistical evidence against residual normality.	14.9995	0.0591561	No clear evidence of heteroscedasticity.	0.00768138	78	0
MoCA0	Model 3	1501	0.996651	0.0024518	P<0.05; interpret together with Q-Q plots because Shapiro-Wilk is highly sensitive in large samples.	34.7158	0.0102616	Evidence of heteroscedasticity; consider HC3 robust SEs.	0.0149628	77	0
MoCA0	Model 4	1501	0.997628	0.0258543	P<0.05; interpret together with Q-Q plots because Shapiro-Wilk is highly sensitive in large samples.	52.7523	0.000623594	Evidence of heteroscedasticity; consider HC3 robust SEs.	0.0130331	82	0
MoCA0	Model 5	1501	0.998147	0.0928069	No statistical evidence against residual normality.	59.2936	0.00112014	Evidence of heteroscedasticity; consider HC3 robust SEs.	0.0107473	72	0
Memory	Model 1 (Crude)	1501	0.945387	3.84607e-23	P<0.05; interpret together with Q-Q plots because Shapiro-Wilk is highly sensitive in large samples.	0.416994	0.518441	No clear evidence of heteroscedasticity.	0.00778047	94	0
Memory	Model 2	1501	0.995623	0.000244357	P<0.05; interpret together with Q-Q plots because Shapiro-Wilk is highly sensitive in large samples.	11.2208	0.189498	No clear evidence of heteroscedasticity.	0.0108946	78	0
Memory	Model 3	1501	0.996035	0.00060167	P<0.05; interpret together with Q-Q plots because Shapiro-Wilk is highly sensitive in large samples.	60.3458	1.79882e-06	Evidence of heteroscedasticity; consider HC3 robust SEs.	0.0197373	85	0
Memory	Model 4	1501	0.997641	0.0267217	P<0.05; interpret together with Q-Q plots because Shapiro-Wilk is highly sensitive in large samples.	83.2074	1.86089e-08	Evidence of heteroscedasticity; consider HC3 robust SEs.	0.0153408	83	0
Memory	Model 5	1501	0.997682	0.0295297	P<0.05; interpret together with Q-Q plots because Shapiro-Wilk is highly sensitive in large samples.	90.0134	6.53669e-08	Evidence of heteroscedasticity; consider HC3 robust SEs.	0.0124391	81	0
Orientation	Model 1 (Crude)	1501	0.887928	1.18156e-31	P<0.05; interpret together with Q-Q plots because Shapiro-Wilk is highly sensitive in large samples.	61.0956	5.43693e-15	Evidence of heteroscedasticity; consider HC3 robust SEs.	0.00632374	59	0
Orientation	Model 2	1501	0.937925	1.4845e-24	P<0.05; interpret together with Q-Q plots because Shapiro-Wilk is highly sensitive in large samples.	97.0865	1.67989e-17	Evidence of heteroscedasticity; consider HC3 robust SEs.	0.0106314	86	0
Orientation	Model 3	1501	0.953542	2.02278e-21	P<0.05; interpret together with Q-Q plots because Shapiro-Wilk is highly sensitive in large samples.	132.184	2.02949e-19	Evidence of heteroscedasticity; consider HC3 robust SEs.	0.0153353	62	0
Orientation	Model 4	1501	0.961755	1.91276e-19	P<0.05; interpret together with Q-Q plots because Shapiro-Wilk is highly sensitive in large samples.	172.679	1.81431e-24	Evidence of heteroscedasticity; consider HC3 robust SEs.	0.0171209	63	0
Orientation	Model 5	1501	0.964745	1.19674e-18	P<0.05; interpret together with Q-Q plots because Shapiro-Wilk is highly sensitive in large samples.	180.806	1.80598e-23	Evidence of heteroscedasticity; consider HC3 robust SEs.	0.0141068	71	0
Executive	Model 1 (Crude)	1501	0.905065	1.4543e-29	P<0.05; interpret together with Q-Q plots because Shapiro-Wilk is highly sensitive in large samples.	17.0732	3.59666e-05	Evidence of heteroscedasticity; consider HC3 robust SEs.	0.00748474	40	0
Executive	Model 2	1501	0.968257	1.19648e-17	P<0.05; interpret together with Q-Q plots because Shapiro-Wilk is highly sensitive in large samples.	34.6048	3.15533e-05	Evidence of heteroscedasticity; consider HC3 robust SEs.	0.00925069	69	0
Executive	Model 3	1501	0.989927	1.17166e-08	P<0.05; interpret together with Q-Q plots because Shapiro-Wilk is highly sensitive in large samples.	108.305	6.50424e-15	Evidence of heteroscedasticity; consider HC3 robust SEs.	0.0258239	96	0
Executive	Model 4	1501	0.987926	7.68616e-10	P<0.05; interpret together with Q-Q plots because Shapiro-Wilk is highly sensitive in large samples.	114.464	9.28857e-14	Evidence of heteroscedasticity; consider HC3 robust SEs.	0.0182502	110	0
Executive	Model 5	1501	0.987308	3.50107e-10	P<0.05; interpret together with Q-Q plots because Shapiro-Wilk is highly sensitive in large samples.	116.433	4.01433e-12	Evidence of heteroscedasticity; consider HC3 robust SEs.	0.0173403	102	0
Attention1	Model 1 (Crude)	1501	0.970319	5.03812e-17	P<0.05; interpret together with Q-Q plots because Shapiro-Wilk is highly sensitive in large samples.	30.9258	2.6808e-08	Evidence of heteroscedasticity; consider HC3 robust SEs.	0.0054337	65	0
Attention1	Model 2	1501	0.99589	0.000436554	P<0.05; interpret together with Q-Q plots because Shapiro-Wilk is highly sensitive in large samples.	22.9821	0.00338734	Evidence of heteroscedasticity; consider HC3 robust SEs.	0.00744691	67	0
Attention1	Model 3	1501	0.996946	0.00492105	P<0.05; interpret together with Q-Q plots because Shapiro-Wilk is highly sensitive in large samples.	41.5812	0.00126491	Evidence of heteroscedasticity; consider HC3 robust SEs.	0.0136137	63	0
Attention1	Model 4	1501	0.997582	0.0230983	P<0.05; interpret together with Q-Q plots because Shapiro-Wilk is highly sensitive in large samples.	53.0973	0.000561626	Evidence of heteroscedasticity; consider HC3 robust SEs.	0.00996356	58	0
Attention1	Model 5	1501	0.997662	0.0281125	P<0.05; interpret together with Q-Q plots because Shapiro-Wilk is highly sensitive in large samples.	64.0648	0.000288554	Evidence of heteroscedasticity; consider HC3 robust SEs.	0.00966443	71	0
Language1	Model 1 (Crude)	1501	0.985722	5.15548e-11	P<0.05; interpret together with Q-Q plots because Shapiro-Wilk is highly sensitive in large samples.	0.598613	0.439108	No clear evidence of heteroscedasticity.	0.00668199	38	0
Language1	Model 2	1501	0.997494	0.0186175	P<0.05; interpret together with Q-Q plots because Shapiro-Wilk is highly sensitive in large samples.	5.20307	0.735667	No clear evidence of heteroscedasticity.	0.0098189	79	0
Language1	Model 3	1501	0.999152	0.739922	No statistical evidence against residual normality.	31.2727	0.0267648	Evidence of heteroscedasticity; consider HC3 robust SEs.	0.0152281	92	0
Language1	Model 4	1501	0.999003	0.5929	No statistical evidence against residual normality.	44.9173	0.00595755	Evidence of heteroscedasticity; consider HC3 robust SEs.	0.0144613	89	0
Language1	Model 5	1501	0.999279	0.853741	No statistical evidence against residual normality.	51.9788	0.00765679	Evidence of heteroscedasticity; consider HC3 robust SEs.	0.0117011	97	0

## Sheet: GVIF
Outcome	Model	Term	Df	GVIF	GVIF^(1/(2*Df))	Interpretation
MoCA0	Model 1 (Crude)	Short_form_video	1	1	1	Crude model; no multicollinearity assessment is required.
MoCA0	Model 2	Short_form_video	1	1.19461	1.09298	Acceptable
MoCA0	Model 2	Sex	1	1.03846	1.01905	Acceptable
MoCA0	Model 2	Age	3	1.36744	1.05354	Acceptable
MoCA0	Model 2	Marital_status	1	2.77928	1.66712	Acceptable
MoCA0	Model 2	Number_of_Cohabitants	2	2.5372	1.26208	Acceptable
MoCA0	Model 3	Short_form_video	1	1.26374	1.12416	Acceptable
MoCA0	Model 3	Sex	1	1.21929	1.10422	Acceptable
MoCA0	Model 3	Age	3	1.53973	1.07458	Acceptable
MoCA0	Model 3	Marital_status	1	2.82613	1.68111	Acceptable
MoCA0	Model 3	Education_level	4	1.72107	1.07022	Acceptable
MoCA0	Model 3	Occupation	2	2.38015	1.24208	Acceptable
MoCA0	Model 3	Monthly_income	4	2.71181	1.13281	Acceptable
MoCA0	Model 3	Number_of_Cohabitants	2	2.64887	1.27575	Acceptable
MoCA0	Model 4	Short_form_video	1	1.27774	1.13037	Acceptable
MoCA0	Model 4	Sex	1	1.77621	1.33275	Acceptable
MoCA0	Model 4	Age	3	1.62544	1.08433	Acceptable
MoCA0	Model 4	Marital_status	1	2.84556	1.68688	Acceptable
MoCA0	Model 4	Education_level	4	1.84861	1.07983	Acceptable
MoCA0	Model 4	Occupation	2	2.44646	1.25065	Acceptable
MoCA0	Model 4	Monthly_income	4	2.94933	1.14476	Acceptable
MoCA0	Model 4	Number_of_Cohabitants	2	2.67803	1.27925	Acceptable
MoCA0	Model 4	Smoking	1	1.75447	1.32457	Acceptable
MoCA0	Model 4	Alcohol_use	1	1.24986	1.11797	Acceptable
MoCA0	Model 4	Physical_activity	2	1.21034	1.04888	Acceptable
MoCA0	Model 4	Reading	1	1.16197	1.07795	Acceptable
MoCA0	Model 4	Board_Card_games	1	1.06008	1.0296	Acceptable
MoCA0	Model 5	Short_form_video	1	1.32265	1.15006	Acceptable
MoCA0	Model 5	Sex	1	1.80967	1.34524	Acceptable
MoCA0	Model 5	Age	3	1.71342	1.0939	Acceptable
MoCA0	Model 5	Marital_status	1	2.85391	1.68935	Acceptable
MoCA0	Model 5	Education_level	4	1.8999	1.08353	Acceptable
MoCA0	Model 5	Occupation	2	2.45588	1.25185	Acceptable
MoCA0	Model 5	Monthly_income	4	3.02381	1.14834	Acceptable
MoCA0	Model 5	Number_of_Cohabitants	2	2.70589	1.28256	Acceptable
MoCA0	Model 5	Smoking	1	1.76185	1.32735	Acceptable
MoCA0	Model 5	Alcohol_use	1	1.25799	1.1216	Acceptable
MoCA0	Model 5	Physical_activity	2	1.2877	1.06525	Acceptable
MoCA0	Model 5	Reading	1	1.16649	1.08004	Acceptable
MoCA0	Model 5	Board_Card_games	1	1.06279	1.03091	Acceptable
MoCA0	Model 5	TV_watching	1	1.12973	1.06289	Acceptable
MoCA0	Model 5	Sleep_complaint	1	1.07582	1.03722	Acceptable
MoCA0	Model 5	HTN	1	1.10596	1.05164	Acceptable
MoCA0	Model 5	Diabetes	1	1.07412	1.0364	Acceptable
MoCA0	Model 5	Stroke	1	1.0831	1.04072	Acceptable
MoCA0	Model 5	Heart_disease	1	1.073	1.03585	Acceptable
Memory	Model 1 (Crude)	Short_form_video	1	1	1	Crude model; no multicollinearity assessment is required.
Memory	Model 2	Short_form_video	1	1.19461	1.09298	Acceptable
Memory	Model 2	Sex	1	1.03846	1.01905	Acceptable
Memory	Model 2	Age	3	1.36744	1.05354	Acceptable
Memory	Model 2	Marital_status	1	2.77928	1.66712	Acceptable
Memory	Model 2	Number_of_Cohabitants	2	2.5372	1.26208	Acceptable
Memory	Model 3	Short_form_video	1	1.26374	1.12416	Acceptable
Memory	Model 3	Sex	1	1.21929	1.10422	Acceptable
Memory	Model 3	Age	3	1.53973	1.07458	Acceptable
Memory	Model 3	Marital_status	1	2.82613	1.68111	Acceptable
Memory	Model 3	Education_level	4	1.72107	1.07022	Acceptable
Memory	Model 3	Occupation	2	2.38015	1.24208	Acceptable
Memory	Model 3	Monthly_income	4	2.71181	1.13281	Acceptable
Memory	Model 3	Number_of_Cohabitants	2	2.64887	1.27575	Acceptable
Memory	Model 4	Short_form_video	1	1.27774	1.13037	Acceptable
Memory	Model 4	Sex	1	1.77621	1.33275	Acceptable
Memory	Model 4	Age	3	1.62544	1.08433	Acceptable
Memory	Model 4	Marital_status	1	2.84556	1.68688	Acceptable
Memory	Model 4	Education_level	4	1.84861	1.07983	Acceptable
Memory	Model 4	Occupation	2	2.44646	1.25065	Acceptable
Memory	Model 4	Monthly_income	4	2.94933	1.14476	Acceptable
Memory	Model 4	Number_of_Cohabitants	2	2.67803	1.27925	Acceptable
Memory	Model 4	Smoking	1	1.75447	1.32457	Acceptable
Memory	Model 4	Alcohol_use	1	1.24986	1.11797	Acceptable
Memory	Model 4	Physical_activity	2	1.21034	1.04888	Acceptable
Memory	Model 4	Reading	1	1.16197	1.07795	Acceptable
Memory	Model 4	Board_Card_games	1	1.06008	1.0296	Acceptable
Memory	Model 5	Short_form_video	1	1.32265	1.15006	Acceptable
Memory	Model 5	Sex	1	1.80967	1.34524	Acceptable
Memory	Model 5	Age	3	1.71342	1.0939	Acceptable
Memory	Model 5	Marital_status	1	2.85391	1.68935	Acceptable
Memory	Model 5	Education_level	4	1.8999	1.08353	Acceptable
Memory	Model 5	Occupation	2	2.45588	1.25185	Acceptable
Memory	Model 5	Monthly_income	4	3.02381	1.14834	Acceptable
Memory	Model 5	Number_of_Cohabitants	2	2.70589	1.28256	Acceptable
Memory	Model 5	Smoking	1	1.76185	1.32735	Acceptable
Memory	Model 5	Alcohol_use	1	1.25799	1.1216	Acceptable
Memory	Model 5	Physical_activity	2	1.2877	1.06525	Acceptable
Memory	Model 5	Reading	1	1.16649	1.08004	Acceptable
Memory	Model 5	Board_Card_games	1	1.06279	1.03091	Acceptable
Memory	Model 5	TV_watching	1	1.12973	1.06289	Acceptable
Memory	Model 5	Sleep_complaint	1	1.07582	1.03722	Acceptable
Memory	Model 5	HTN	1	1.10596	1.05164	Acceptable
Memory	Model 5	Diabetes	1	1.07412	1.0364	Acceptable
Memory	Model 5	Stroke	1	1.0831	1.04072	Acceptable
Memory	Model 5	Heart_disease	1	1.073	1.03585	Acceptable
Orientation	Model 1 (Crude)	Short_form_video	1	1	1	Crude model; no multicollinearity assessment is required.
Orientation	Model 2	Short_form_video	1	1.19461	1.09298	Acceptable
Orientation	Model 2	Sex	1	1.03846	1.01905	Acceptable
Orientation	Model 2	Age	3	1.36744	1.05354	Acceptable
Orientation	Model 2	Marital_status	1	2.77928	1.66712	Acceptable
Orientation	Model 2	Number_of_Cohabitants	2	2.5372	1.26208	Acceptable
Orientation	Model 3	Short_form_video	1	1.26374	1.12416	Acceptable
Orientation	Model 3	Sex	1	1.21929	1.10422	Acceptable
Orientation	Model 3	Age	3	1.53973	1.07458	Acceptable
Orientation	Model 3	Marital_status	1	2.82613	1.68111	Acceptable
Orientation	Model 3	Education_level	4	1.72107	1.07022	Acceptable
Orientation	Model 3	Occupation	2	2.38015	1.24208	Acceptable
Orientation	Model 3	Monthly_income	4	2.71181	1.13281	Acceptable
Orientation	Model 3	Number_of_Cohabitants	2	2.64887	1.27575	Acceptable
Orientation	Model 4	Short_form_video	1	1.27774	1.13037	Acceptable
Orientation	Model 4	Sex	1	1.77621	1.33275	Acceptable
Orientation	Model 4	Age	3	1.62544	1.08433	Acceptable
Orientation	Model 4	Marital_status	1	2.84556	1.68688	Acceptable
Orientation	Model 4	Education_level	4	1.84861	1.07983	Acceptable
Orientation	Model 4	Occupation	2	2.44646	1.25065	Acceptable
Orientation	Model 4	Monthly_income	4	2.94933	1.14476	Acceptable
Orientation	Model 4	Number_of_Cohabitants	2	2.67803	1.27925	Acceptable
Orientation	Model 4	Smoking	1	1.75447	1.32457	Acceptable
Orientation	Model 4	Alcohol_use	1	1.24986	1.11797	Acceptable
Orientation	Model 4	Physical_activity	2	1.21034	1.04888	Acceptable
Orientation	Model 4	Reading	1	1.16197	1.07795	Acceptable
Orientation	Model 4	Board_Card_games	1	1.06008	1.0296	Acceptable
Orientation	Model 5	Short_form_video	1	1.32265	1.15006	Acceptable
Orientation	Model 5	Sex	1	1.80967	1.34524	Acceptable
Orientation	Model 5	Age	3	1.71342	1.0939	Acceptable
Orientation	Model 5	Marital_status	1	2.85391	1.68935	Acceptable
Orientation	Model 5	Education_level	4	1.8999	1.08353	Acceptable
Orientation	Model 5	Occupation	2	2.45588	1.25185	Acceptable
Orientation	Model 5	Monthly_income	4	3.02381	1.14834	Acceptable
Orientation	Model 5	Number_of_Cohabitants	2	2.70589	1.28256	Acceptable
Orientation	Model 5	Smoking	1	1.76185	1.32735	Acceptable
Orientation	Model 5	Alcohol_use	1	1.25799	1.1216	Acceptable
Orientation	Model 5	Physical_activity	2	1.2877	1.06525	Acceptable
Orientation	Model 5	Reading	1	1.16649	1.08004	Acceptable
Orientation	Model 5	Board_Card_games	1	1.06279	1.03091	Acceptable
Orientation	Model 5	TV_watching	1	1.12973	1.06289	Acceptable
Orientation	Model 5	Sleep_complaint	1	1.07582	1.03722	Acceptable
Orientation	Model 5	HTN	1	1.10596	1.05164	Acceptable
Orientation	Model 5	Diabetes	1	1.07412	1.0364	Acceptable
Orientation	Model 5	Stroke	1	1.0831	1.04072	Acceptable
Orientation	Model 5	Heart_disease	1	1.073	1.03585	Acceptable
Executive	Model 1 (Crude)	Short_form_video	1	1	1	Crude model; no multicollinearity assessment is required.
Executive	Model 2	Short_form_video	1	1.19461	1.09298	Acceptable
Executive	Model 2	Sex	1	1.03846	1.01905	Acceptable
Executive	Model 2	Age	3	1.36744	1.05354	Acceptable
Executive	Model 2	Marital_status	1	2.77928	1.66712	Acceptable
Executive	Model 2	Number_of_Cohabitants	2	2.5372	1.26208	Acceptable
Executive	Model 3	Short_form_video	1	1.26374	1.12416	Acceptable
Executive	Model 3	Sex	1	1.21929	1.10422	Acceptable
Executive	Model 3	Age	3	1.53973	1.07458	Acceptable
Executive	Model 3	Marital_status	1	2.82613	1.68111	Acceptable
Executive	Model 3	Education_level	4	1.72107	1.07022	Acceptable
Executive	Model 3	Occupation	2	2.38015	1.24208	Acceptable
Executive	Model 3	Monthly_income	4	2.71181	1.13281	Acceptable
Executive	Model 3	Number_of_Cohabitants	2	2.64887	1.27575	Acceptable
Executive	Model 4	Short_form_video	1	1.27774	1.13037	Acceptable
Executive	Model 4	Sex	1	1.77621	1.33275	Acceptable
Executive	Model 4	Age	3	1.62544	1.08433	Acceptable
Executive	Model 4	Marital_status	1	2.84556	1.68688	Acceptable
Executive	Model 4	Education_level	4	1.84861	1.07983	Acceptable
Executive	Model 4	Occupation	2	2.44646	1.25065	Acceptable
Executive	Model 4	Monthly_income	4	2.94933	1.14476	Acceptable
Executive	Model 4	Number_of_Cohabitants	2	2.67803	1.27925	Acceptable
Executive	Model 4	Smoking	1	1.75447	1.32457	Acceptable
Executive	Model 4	Alcohol_use	1	1.24986	1.11797	Acceptable
Executive	Model 4	Physical_activity	2	1.21034	1.04888	Acceptable
Executive	Model 4	Reading	1	1.16197	1.07795	Acceptable
Executive	Model 4	Board_Card_games	1	1.06008	1.0296	Acceptable
Executive	Model 5	Short_form_video	1	1.32265	1.15006	Acceptable
Executive	Model 5	Sex	1	1.80967	1.34524	Acceptable
Executive	Model 5	Age	3	1.71342	1.0939	Acceptable
Executive	Model 5	Marital_status	1	2.85391	1.68935	Acceptable
Executive	Model 5	Education_level	4	1.8999	1.08353	Acceptable
Executive	Model 5	Occupation	2	2.45588	1.25185	Acceptable
Executive	Model 5	Monthly_income	4	3.02381	1.14834	Acceptable
Executive	Model 5	Number_of_Cohabitants	2	2.70589	1.28256	Acceptable
Executive	Model 5	Smoking	1	1.76185	1.32735	Acceptable
Executive	Model 5	Alcohol_use	1	1.25799	1.1216	Acceptable
Executive	Model 5	Physical_activity	2	1.2877	1.06525	Acceptable
Executive	Model 5	Reading	1	1.16649	1.08004	Acceptable
Executive	Model 5	Board_Card_games	1	1.06279	1.03091	Acceptable
Executive	Model 5	TV_watching	1	1.12973	1.06289	Acceptable
Executive	Model 5	Sleep_complaint	1	1.07582	1.03722	Acceptable
Executive	Model 5	HTN	1	1.10596	1.05164	Acceptable
Executive	Model 5	Diabetes	1	1.07412	1.0364	Acceptable
Executive	Model 5	Stroke	1	1.0831	1.04072	Acceptable
Executive	Model 5	Heart_disease	1	1.073	1.03585	Acceptable
Attention1	Model 1 (Crude)	Short_form_video	1	1	1	Crude model; no multicollinearity assessment is required.
Attention1	Model 2	Short_form_video	1	1.19461	1.09298	Acceptable
Attention1	Model 2	Sex	1	1.03846	1.01905	Acceptable
Attention1	Model 2	Age	3	1.36744	1.05354	Acceptable
Attention1	Model 2	Marital_status	1	2.77928	1.66712	Acceptable
Attention1	Model 2	Number_of_Cohabitants	2	2.5372	1.26208	Acceptable
Attention1	Model 3	Short_form_video	1	1.26374	1.12416	Acceptable
Attention1	Model 3	Sex	1	1.21929	1.10422	Acceptable
Attention1	Model 3	Age	3	1.53973	1.07458	Acceptable
Attention1	Model 3	Marital_status	1	2.82613	1.68111	Acceptable
Attention1	Model 3	Education_level	4	1.72107	1.07022	Acceptable
Attention1	Model 3	Occupation	2	2.38015	1.24208	Acceptable
Attention1	Model 3	Monthly_income	4	2.71181	1.13281	Acceptable
Attention1	Model 3	Number_of_Cohabitants	2	2.64887	1.27575	Acceptable
Attention1	Model 4	Short_form_video	1	1.27774	1.13037	Acceptable
Attention1	Model 4	Sex	1	1.77621	1.33275	Acceptable
Attention1	Model 4	Age	3	1.62544	1.08433	Acceptable
Attention1	Model 4	Marital_status	1	2.84556	1.68688	Acceptable
Attention1	Model 4	Education_level	4	1.84861	1.07983	Acceptable
Attention1	Model 4	Occupation	2	2.44646	1.25065	Acceptable
Attention1	Model 4	Monthly_income	4	2.94933	1.14476	Acceptable
Attention1	Model 4	Number_of_Cohabitants	2	2.67803	1.27925	Acceptable
Attention1	Model 4	Smoking	1	1.75447	1.32457	Acceptable
Attention1	Model 4	Alcohol_use	1	1.24986	1.11797	Acceptable
Attention1	Model 4	Physical_activity	2	1.21034	1.04888	Acceptable
Attention1	Model 4	Reading	1	1.16197	1.07795	Acceptable
Attention1	Model 4	Board_Card_games	1	1.06008	1.0296	Acceptable
Attention1	Model 5	Short_form_video	1	1.32265	1.15006	Acceptable
Attention1	Model 5	Sex	1	1.80967	1.34524	Acceptable
Attention1	Model 5	Age	3	1.71342	1.0939	Acceptable
Attention1	Model 5	Marital_status	1	2.85391	1.68935	Acceptable
Attention1	Model 5	Education_level	4	1.8999	1.08353	Acceptable
Attention1	Model 5	Occupation	2	2.45588	1.25185	Acceptable
Attention1	Model 5	Monthly_income	4	3.02381	1.14834	Acceptable
Attention1	Model 5	Number_of_Cohabitants	2	2.70589	1.28256	Acceptable
Attention1	Model 5	Smoking	1	1.76185	1.32735	Acceptable
Attention1	Model 5	Alcohol_use	1	1.25799	1.1216	Acceptable
Attention1	Model 5	Physical_activity	2	1.2877	1.06525	Acceptable
Attention1	Model 5	Reading	1	1.16649	1.08004	Acceptable
Attention1	Model 5	Board_Card_games	1	1.06279	1.03091	Acceptable
Attention1	Model 5	TV_watching	1	1.12973	1.06289	Acceptable
Attention1	Model 5	Sleep_complaint	1	1.07582	1.03722	Acceptable
Attention1	Model 5	HTN	1	1.10596	1.05164	Acceptable
Attention1	Model 5	Diabetes	1	1.07412	1.0364	Acceptable
Attention1	Model 5	Stroke	1	1.0831	1.04072	Acceptable
Attention1	Model 5	Heart_disease	1	1.073	1.03585	Acceptable
Language1	Model 1 (Crude)	Short_form_video	1	1	1	Crude model; no multicollinearity assessment is required.
Language1	Model 2	Short_form_video	1	1.19461	1.09298	Acceptable
Language1	Model 2	Sex	1	1.03846	1.01905	Acceptable
Language1	Model 2	Age	3	1.36744	1.05354	Acceptable
Language1	Model 2	Marital_status	1	2.77928	1.66712	Acceptable
Language1	Model 2	Number_of_Cohabitants	2	2.5372	1.26208	Acceptable
Language1	Model 3	Short_form_video	1	1.26374	1.12416	Acceptable
Language1	Model 3	Sex	1	1.21929	1.10422	Acceptable
Language1	Model 3	Age	3	1.53973	1.07458	Acceptable
Language1	Model 3	Marital_status	1	2.82613	1.68111	Acceptable
Language1	Model 3	Education_level	4	1.72107	1.07022	Acceptable
Language1	Model 3	Occupation	2	2.38015	1.24208	Acceptable
Language1	Model 3	Monthly_income	4	2.71181	1.13281	Acceptable
Language1	Model 3	Number_of_Cohabitants	2	2.64887	1.27575	Acceptable
Language1	Model 4	Short_form_video	1	1.27774	1.13037	Acceptable
Language1	Model 4	Sex	1	1.77621	1.33275	Acceptable
Language1	Model 4	Age	3	1.62544	1.08433	Acceptable
Language1	Model 4	Marital_status	1	2.84556	1.68688	Acceptable
Language1	Model 4	Education_level	4	1.84861	1.07983	Acceptable
Language1	Model 4	Occupation	2	2.44646	1.25065	Acceptable
Language1	Model 4	Monthly_income	4	2.94933	1.14476	Acceptable
Language1	Model 4	Number_of_Cohabitants	2	2.67803	1.27925	Acceptable
Language1	Model 4	Smoking	1	1.75447	1.32457	Acceptable
Language1	Model 4	Alcohol_use	1	1.24986	1.11797	Acceptable
Language1	Model 4	Physical_activity	2	1.21034	1.04888	Acceptable
Language1	Model 4	Reading	1	1.16197	1.07795	Acceptable
Language1	Model 4	Board_Card_games	1	1.06008	1.0296	Acceptable
Language1	Model 5	Short_form_video	1	1.32265	1.15006	Acceptable
Language1	Model 5	Sex	1	1.80967	1.34524	Acceptable
Language1	Model 5	Age	3	1.71342	1.0939	Acceptable
Language1	Model 5	Marital_status	1	2.85391	1.68935	Acceptable
Language1	Model 5	Education_level	4	1.8999	1.08353	Acceptable
Language1	Model 5	Occupation	2	2.45588	1.25185	Acceptable
Language1	Model 5	Monthly_income	4	3.02381	1.14834	Acceptable
Language1	Model 5	Number_of_Cohabitants	2	2.70589	1.28256	Acceptable
Language1	Model 5	Smoking	1	1.76185	1.32735	Acceptable
Language1	Model 5	Alcohol_use	1	1.25799	1.1216	Acceptable
Language1	Model 5	Physical_activity	2	1.2877	1.06525	Acceptable
Language1	Model 5	Reading	1	1.16649	1.08004	Acceptable
Language1	Model 5	Board_Card_games	1	1.06279	1.03091	Acceptable
Language1	Model 5	TV_watching	1	1.12973	1.06289	Acceptable
Language1	Model 5	Sleep_complaint	1	1.07582	1.03722	Acceptable
Language1	Model 5	HTN	1	1.10596	1.05164	Acceptable
Language1	Model 5	Diabetes	1	1.07412	1.0364	Acceptable
Language1	Model 5	Stroke	1	1.0831	1.04072	Acceptable
Language1	Model 5	Heart_disease	1	1.073	1.03585	Acceptable

## Sheet: Influential_points
Outcome	Model	N	Cook's threshold (4/n)	Maximum Cook's distance	Number above 4/n	Number above 1	Interpretation
MoCA0	Model 1 (Crude)	1501	0.00266489	0.0067492	56	0	Some observations exceeded 4/n but none exceeded 1
MoCA0	Model 2	1501	0.00266489	0.00768138	78	0	Some observations exceeded 4/n but none exceeded 1
MoCA0	Model 3	1501	0.00266489	0.0149628	77	0	Some observations exceeded 4/n but none exceeded 1
MoCA0	Model 4	1501	0.00266489	0.0130331	82	0	Some observations exceeded 4/n but none exceeded 1
MoCA0	Model 5	1501	0.00266489	0.0107473	72	0	Some observations exceeded 4/n but none exceeded 1
Memory	Model 1 (Crude)	1501	0.00266489	0.00778047	94	0	Some observations exceeded 4/n but none exceeded 1
Memory	Model 2	1501	0.00266489	0.0108946	78	0	Some observations exceeded 4/n but none exceeded 1
Memory	Model 3	1501	0.00266489	0.0197373	85	0	Some observations exceeded 4/n but none exceeded 1
Memory	Model 4	1501	0.00266489	0.0153408	83	0	Some observations exceeded 4/n but none exceeded 1
Memory	Model 5	1501	0.00266489	0.0124391	81	0	Some observations exceeded 4/n but none exceeded 1
Orientation	Model 1 (Crude)	1501	0.00266489	0.00632374	59	0	Some observations exceeded 4/n but none exceeded 1
Orientation	Model 2	1501	0.00266489	0.0106314	86	0	Some observations exceeded 4/n but none exceeded 1
Orientation	Model 3	1501	0.00266489	0.0153353	62	0	Some observations exceeded 4/n but none exceeded 1
Orientation	Model 4	1501	0.00266489	0.0171209	63	0	Some observations exceeded 4/n but none exceeded 1
Orientation	Model 5	1501	0.00266489	0.0141068	71	0	Some observations exceeded 4/n but none exceeded 1
Executive	Model 1 (Crude)	1501	0.00266489	0.00748474	40	0	Some observations exceeded 4/n but none exceeded 1
Executive	Model 2	1501	0.00266489	0.00925069	69	0	Some observations exceeded 4/n but none exceeded 1
Executive	Model 3	1501	0.00266489	0.0258239	96	0	Some observations exceeded 4/n but none exceeded 1
Executive	Model 4	1501	0.00266489	0.0182502	110	0	Some observations exceeded 4/n but none exceeded 1
Executive	Model 5	1501	0.00266489	0.0173403	102	0	Some observations exceeded 4/n but none exceeded 1
Attention1	Model 1 (Crude)	1501	0.00266489	0.0054337	65	0	Some observations exceeded 4/n but none exceeded 1
Attention1	Model 2	1501	0.00266489	0.00744691	67	0	Some observations exceeded 4/n but none exceeded 1
Attention1	Model 3	1501	0.00266489	0.0136137	63	0	Some observations exceeded 4/n but none exceeded 1
Attention1	Model 4	1501	0.00266489	0.00996356	58	0	Some observations exceeded 4/n but none exceeded 1
Attention1	Model 5	1501	0.00266489	0.00966443	71	0	Some observations exceeded 4/n but none exceeded 1
Language1	Model 1 (Crude)	1501	0.00266489	0.00668199	38	0	Some observations exceeded 4/n but none exceeded 1
Language1	Model 2	1501	0.00266489	0.0098189	79	0	Some observations exceeded 4/n but none exceeded 1
Language1	Model 3	1501	0.00266489	0.0152281	92	0	Some observations exceeded 4/n but none exceeded 1
Language1	Model 4	1501	0.00266489	0.0144613	89	0	Some observations exceeded 4/n but none exceeded 1
Language1	Model 5	1501	0.00266489	0.0117011	97	0	Some observations exceeded 4/n but none exceeded 1

## Sheet: Ordinal_logistic
Outcome	Model	N	log(OR)	OR	95% CI lower (OR)	95% CI upper (OR)	95% CI (OR)	P value	P value (formatted)
MoCA0	Ordinal logistic Model 5	1501	1.22557	3.40611	2.75732	4.20757	2.757, 4.208	6.06105e-30	<0.001
Memory	Ordinal logistic Model 5	1501	0.897331	2.45305	1.96864	3.05665	1.969, 3.057	1.29762e-15	<0.001
Orientation	Ordinal logistic Model 5	1501	0.618525	1.85619	1.49151	2.31003	1.492, 2.310	2.98345e-08	<0.001
Executive	Ordinal logistic Model 5	1501	0.859287	2.36148	1.89281	2.94619	1.893, 2.946	2.67733e-14	<0.001
Attention1	Ordinal logistic Model 5	1501	1.1485	3.15344	2.5465	3.90505	2.547, 3.905	6.28376e-26	<0.001
Language1	Ordinal logistic Model 5	1501	1.11278	3.0428	2.45275	3.77479	2.453, 3.775	4.61327e-24	<0.001

## Sheet: HC3_robust_SE
Outcome	Model	N	B	Robust SE (HC3)	95% CI lower	95% CI upper	95% CI	P value	P value (formatted)
MoCA0	Model 1 (Crude)	1501	5.53146	0.268996	5.00382	6.05911	5.004, 6.059	5.71358e-83	<0.001
MoCA0	Model 2	1501	4.22999	0.281575	3.67767	4.78232	3.678, 4.782	1.3139e-47	<0.001
MoCA0	Model 3	1501	3.15741	0.264711	2.63816	3.67666	2.638, 3.677	2.20093e-31	<0.001
MoCA0	Model 4	1501	3.04385	0.258057	2.53765	3.55004	2.538, 3.550	9.456e-31	<0.001
MoCA0	Model 5	1501	3.00697	0.259783	2.49738	3.51655	2.497, 3.517	1.02663e-29	<0.001
Memory	Model 1 (Crude)	1501	0.869186	0.0557121	0.759904	0.978468	0.760, 0.978	5.78191e-51	<0.001
Memory	Model 2	1501	0.601247	0.0604692	0.482633	0.719861	0.483, 0.720	1.34075e-22	<0.001
Memory	Model 3	1501	0.483722	0.0611931	0.363688	0.603756	0.364, 0.604	5.1968e-15	<0.001
Memory	Model 4	1501	0.464935	0.0599981	0.347245	0.582626	0.347, 0.583	1.71002e-14	<0.001
Memory	Model 5	1501	0.460693	0.061452	0.340149	0.581236	0.340, 0.581	1.12513e-13	<0.001
Orientation	Model 1 (Crude)	1501	0.763198	0.0695695	0.626734	0.899662	0.627, 0.900	5.46879e-27	<0.001
Orientation	Model 2	1501	0.600374	0.0736562	0.455893	0.744855	0.456, 0.745	7.56313e-16	<0.001
Orientation	Model 3	1501	0.443404	0.0733111	0.299599	0.587208	0.300, 0.587	1.85063e-09	<0.001
Orientation	Model 4	1501	0.42529	0.0723788	0.283314	0.567267	0.283, 0.567	5.18961e-09	<0.001
Orientation	Model 5	1501	0.430815	0.0735706	0.2865	0.575129	0.287, 0.575	5.8465e-09	<0.001
Executive	Model 1 (Crude)	1501	0.955534	0.0659582	0.826154	1.08491	0.826, 1.085	1.30258e-44	<0.001
Executive	Model 2	1501	0.741259	0.0706452	0.602685	0.879834	0.603, 0.880	6.70326e-25	<0.001
Executive	Model 3	1501	0.50091	0.0680768	0.367373	0.634447	0.367, 0.634	3.07925e-13	<0.001
Executive	Model 4	1501	0.479645	0.0674555	0.347326	0.611963	0.347, 0.612	1.79493e-12	<0.001
Executive	Model 5	1501	0.470586	0.0676677	0.33785	0.603321	0.338, 0.603	5.31159e-12	<0.001
Attention1	Model 1 (Crude)	1501	1.91283	0.0990144	1.71861	2.10705	1.719, 2.107	1.97836e-74	<0.001
Attention1	Model 2	1501	1.46893	0.103881	1.26516	1.67269	1.265, 1.673	1.07194e-42	<0.001
Attention1	Model 3	1501	1.10207	0.100236	0.905447	1.29868	0.905, 1.299	4.36635e-27	<0.001
Attention1	Model 4	1501	1.06965	0.0996856	0.874109	1.26519	0.874, 1.265	6.44572e-26	<0.001
Attention1	Model 5	1501	1.05024	0.0998638	0.854345	1.24613	0.854, 1.246	5.44364e-25	<0.001
Language1	Model 1 (Crude)	1501	1.51045	0.0820283	1.34955	1.67135	1.350, 1.671	2.01488e-68	<0.001
Language1	Model 2	1501	1.2048	0.0884424	1.03131	1.37828	1.031, 1.378	6.46571e-40	<0.001
Language1	Model 3	1501	0.919952	0.0851438	0.752937	1.08697	0.753, 1.087	3.01987e-26	<0.001
Language1	Model 4	1501	0.891073	0.0843156	0.725682	1.05646	0.726, 1.056	3.24127e-25	<0.001
Language1	Model 5	1501	0.863079	0.085263	0.695829	1.03033	0.696, 1.030	2.50074e-23	<0.001
