# Supplementary material for: Short-form video usage and cognitive function among rural older adults in northern China: a cross-sectional study
Source: Front Public Health. 2026 Jul 14;14:1873982. doi: 10.3389/fpubh.2026.1873982 (PMC13407642; doi:10.3389/fpubh.2026.1873982)
Supplement: Supplementary Table S2 — Detailed multivariate linear regression results, model diagnostics, GVIF statistics, HC3 robust standard error analyses, and ordinal logistic sensitivity analyses are provided in Supplementary Table S2. [file Data_Sheet_2.zip › Supplementary_Table_S3_Subgroup_analysis_MoCA.xlsx]

## Sheet: Notes
Item	Description
Outcome	MoCA0 was modeled as a continuous outcome.
Exposure	Short_form_video was coded as 0 for non-users and 1 for users; B represents the adjusted mean difference in MoCA0 comparing users with non-users within each subgroup stratum.
Adjustment set	Models were adjusted for sex, age, education level, marital status, monthly income, physical activity, reading, board/card games, TV watching, and history of stroke. The stratifying variable was excluded from the within-stratum model.
Interaction	P for interaction was obtained from a full-sample model including Short_form_video × subgroup interaction terms and the same adjustment set, excluding the duplicated subgroup main effect from the covariate list.
Forest plot	The x-axis for beta coefficients is fixed from 0 to 6 as requested.
Model diagnostics	Shapiro-Wilk, Breusch-Pagan, Cook's distance, term-level GVIF, and HC3 robust standard errors are provided.

## Sheet: Subgroup_results
Subgroup	Level	N	Non-users	Users	B	95% CI lower	95% CI upper	95% CI	P value	P value (formatted)	Standardized beta	Partial R2	Adjusted R2	P for interaction	P for interaction (formatted)	Adjusted covariates used	Status
Sex	Female	778	380	398	2.7929	2.11174	3.47406	2.112, 3.474	3.22043e-15	<0.001	0.239865	0.078742	0.508263	0.804593	0.805	Age, Education_level, Marital_status, Monthly_income, Physical_activity, Reading, Board_Card_games, TV_watching, Stroke	Estimated
Sex	Male	723	303	420	3.0553	2.36447	3.74612	2.364, 3.746	2.67163e-17	<0.001	0.27889	0.0968647	0.405511	0.804593	0.805	Age, Education_level, Marital_status, Monthly_income, Physical_activity, Reading, Board_Card_games, TV_watching, Stroke	Estimated
Age	65-69	495	119	376	3.54673	2.66343	4.43003	2.663, 4.430	2.08525e-14	<0.001	0.290346	0.115439	0.408822	0.539695	0.540	Sex, Education_level, Marital_status, Monthly_income, Physical_activity, Reading, Board_Card_games, TV_watching, Stroke	Estimated
Age	70-74	407	165	242	2.71783	1.80503	3.63063	1.805, 3.631	1.02125e-08	<0.001	0.248479	0.0809617	0.348068	0.539695	0.540	Sex, Education_level, Marital_status, Monthly_income, Physical_activity, Reading, Board_Card_games, TV_watching, Stroke	Estimated
Age	75-79	339	191	148	2.77286	1.86499	3.68074	1.865, 3.681	5.06797e-09	<0.001	0.260697	0.101107	0.449307	0.539695	0.540	Sex, Education_level, Marital_status, Monthly_income, Physical_activity, Reading, Board_Card_games, TV_watching, Stroke	Estimated
Age	≥80	260	208	52	2.27945	0.854104	3.70479	0.854, 3.705	0.00183711	0.002	0.158215	0.0393915	0.440975	0.539695	0.540	Sex, Education_level, Marital_status, Monthly_income, Physical_activity, Reading, Board_Card_games, TV_watching, Stroke	Estimated
Education_level	College+	18	2	16										0.204219	0.204		Not estimated: small sample or one exposure group only
Education_level	High school	154	37	117	3.18314	1.44765	4.91862	1.448, 4.919	0.000403648	<0.001	0.266326	0.0876061	0.416353	0.204219	0.204	Sex, Age, Marital_status, Monthly_income, Physical_activity, Reading, Board_Card_games, TV_watching, Stroke	Estimated
Education_level	Junior high	500	178	322	2.80541	1.96511	3.64571	1.965, 3.646	1.38829e-10	<0.001	0.283517	0.0818061	0.279068	0.204219	0.204	Sex, Age, Marital_status, Monthly_income, Physical_activity, Reading, Board_Card_games, TV_watching, Stroke	Estimated
Education_level	Primary school	592	294	298	2.99821	2.25848	3.73794	2.258, 3.738	9.17135e-15	<0.001	0.298233	0.0992732	0.304388	0.204219	0.204	Sex, Age, Marital_status, Monthly_income, Physical_activity, Reading, Board_Card_games, TV_watching, Stroke	Estimated
Education_level	Uneducated	237	172	65	2.95502	1.70674	4.2033	1.707, 4.203	5.34678e-06	<0.001	0.277445	0.0900301	0.30794	0.204219	0.204	Sex, Age, Marital_status, Monthly_income, Physical_activity, Reading, Board_Card_games, TV_watching, Stroke	Estimated
Monthly_income	1001-2000	218	106	112	2.73905	1.35344	4.12466	1.353, 4.125	0.000132039	<0.001	0.248279	0.0699501	0.456915	0.565307	0.565	Sex, Age, Education_level, Marital_status, Physical_activity, Reading, Board_Card_games, TV_watching, Stroke	Estimated
Monthly_income	201-500	306	125	181	2.78028	1.804	3.75656	1.804, 3.757	4.85759e-08	<0.001	0.2647	0.0980507	0.436008	0.565307	0.565	Sex, Age, Education_level, Marital_status, Physical_activity, Reading, Board_Card_games, TV_watching, Stroke	Estimated
Monthly_income	501-1000	102	24	78	1.84954	0.10647	3.5926	0.106, 3.593	0.0378203	0.038	0.179797	0.0491922	0.413983	0.565307	0.565	Sex, Age, Education_level, Marital_status, Physical_activity, Reading, Board_Card_games, TV_watching, Stroke	Estimated
Monthly_income	<200	723	376	347	3.45543	2.74101	4.16986	2.741, 4.170	3.28441e-20	<0.001	0.308102	0.113117	0.429522	0.565307	0.565	Sex, Age, Education_level, Marital_status, Physical_activity, Reading, Board_Card_games, TV_watching, Stroke	Estimated
Monthly_income	>2000	152	52	100	2.08295	0.398904	3.76701	0.399, 3.767	0.0157258	0.016	0.194756	0.0424422	0.299314	0.565307	0.565	Sex, Age, Education_level, Marital_status, Physical_activity, Reading, Board_Card_games, TV_watching, Stroke	Estimated
Physical_activity	0	330	188	142	4.19939	3.11597	5.28281	3.116, 5.283	2.9565e-13	<0.001	0.346816	0.157559	0.516305	0.0262622	0.026	Sex, Age, Education_level, Marital_status, Monthly_income, Reading, Board_Card_games, TV_watching, Stroke	Estimated
Physical_activity	1	598	275	323	2.23338	1.42258	3.04419	1.423, 3.044	9.23099e-08	<0.001	0.186137	0.0481189	0.461768	0.0262622	0.026	Sex, Age, Education_level, Marital_status, Monthly_income, Reading, Board_Card_games, TV_watching, Stroke	Estimated
Physical_activity	2	573	220	353	3.05405	2.35332	3.75479	2.353, 3.755	1.10673e-16	<0.001	0.286704	0.116835	0.496471	0.0262622	0.026	Sex, Age, Education_level, Marital_status, Monthly_income, Reading, Board_Card_games, TV_watching, Stroke	Estimated
Reading	0	1372	632	740	3.11473	2.60676	3.62271	2.607, 3.623	9.81696e-32	<0.001	0.269834	0.096673	0.4848	0.0319062	0.032	Sex, Age, Education_level, Marital_status, Monthly_income, Physical_activity, Board_Card_games, TV_watching, Stroke	Estimated
Reading	1	129	51	78	1.37874	-0.21316	2.97063	-0.213, 2.971	0.0888972	0.089	0.145681	0.0263218	0.280946	0.0319062	0.032	Sex, Age, Education_level, Marital_status, Monthly_income, Physical_activity, Board_Card_games, TV_watching, Stroke	Estimated
Board_Card_games	0	1121	536	585	3.05398	2.4944	3.61356	2.494, 3.614	1.59397e-25	<0.001	0.263934	0.0943278	0.48153	0.749319	0.749	Sex, Age, Education_level, Marital_status, Monthly_income, Physical_activity, Reading, TV_watching, Stroke	Estimated
Board_Card_games	1	380	147	233	2.77827	1.80588	3.75066	1.806, 3.751	3.85476e-08	<0.001	0.240233	0.0806272	0.495164	0.749319	0.749	Sex, Age, Education_level, Marital_status, Monthly_income, Physical_activity, Reading, TV_watching, Stroke	Estimated
TV_watching	0	331	84	247	5.33395	4.14504	6.52286	4.145, 6.523	7.9222e-17	<0.001	0.394569	0.200362	0.514003	5.40854e-05	<0.001	Sex, Age, Education_level, Marital_status, Monthly_income, Physical_activity, Reading, Board_Card_games, Stroke	Estimated
TV_watching	1	1170	599	571	2.511	1.98464	3.03737	1.985, 3.037	4.0583e-20	<0.001	0.217131	0.0707857	0.495654	5.40854e-05	<0.001	Sex, Age, Education_level, Marital_status, Monthly_income, Physical_activity, Reading, Board_Card_games, Stroke	Estimated

## Sheet: Interaction_tests
Subgroup	N	Interaction df	F statistic	P for interaction	P for interaction (formatted)
Sex	1501	1	0.0612326	0.804593	0.805
Age	1501	3	0.720577	0.539695	0.540
Education_level	1501	4	1.48519	0.204219	0.204
Monthly_income	1501	4	0.739104	0.565307	0.565
Physical_activity	1501	2	3.6486	0.0262622	0.026
Reading	1501	1	4.61226	0.0319062	0.032
Board_Card_games	1501	1	0.102142	0.749319	0.749
TV_watching	1501	1	16.395	5.40854e-05	<0.001

## Sheet: Model_diagnostics
Subgroup	Level	N	Shapiro-Wilk W	Shapiro-Wilk P value	Breusch-Pagan LM	Breusch-Pagan P value	Maximum Cook's distance	Cook's distance > 4/n	Cook's distance > 1	Diagnostic note
Sex	Female	778	0.996799	0.122624	24.8544	0.165389	0.0503706	35	0	Use Q-Q plots and HC3 robust SEs if normality or heteroscedasticity tests are significant.
Sex	Male	723	0.996716	0.145042	53.2583	4.27884e-05	0.0217845	41	0	Use Q-Q plots and HC3 robust SEs if normality or heteroscedasticity tests are significant.
Age	65-69	495	0.992157	0.0104607	41.3433	0.000833639	0.0322499	30	0	Use Q-Q plots and HC3 robust SEs if normality or heteroscedasticity tests are significant.
Age	70-74	407	0.993258	0.0655444	25.2735	0.0887535	0.0453194	26	0	Use Q-Q plots and HC3 robust SEs if normality or heteroscedasticity tests are significant.
Age	75-79	339	0.996918	0.769373	23.0954	0.146171	0.092934	19	0	Use Q-Q plots and HC3 robust SEs if normality or heteroscedasticity tests are significant.
Age	≥80	260	0.994777	0.518342	32.8218	0.011872	0.0672539	16	0	Use Q-Q plots and HC3 robust SEs if normality or heteroscedasticity tests are significant.
Education_level	High school	154	0.978724	0.0174672	20.6952	0.190528	0.0643704	14	0	Use Q-Q plots and HC3 robust SEs if normality or heteroscedasticity tests are significant.
Education_level	Junior high	500	0.993112	0.0216854	23.6806	0.0967153	0.0319548	24	0	Use Q-Q plots and HC3 robust SEs if normality or heteroscedasticity tests are significant.
Education_level	Primary school	592	0.997341	0.46046	35.7018	0.00318226	0.0320258	32	0	Use Q-Q plots and HC3 robust SEs if normality or heteroscedasticity tests are significant.
Education_level	Uneducated	237	0.984133	0.00954359	16.3351	0.429825	0.302962	17	0	Use Q-Q plots and HC3 robust SEs if normality or heteroscedasticity tests are significant.
Monthly_income	1001-2000	218	0.997443	0.979971	18.4857	0.296234	0.043301	6	0	Use Q-Q plots and HC3 robust SEs if normality or heteroscedasticity tests are significant.
Monthly_income	201-500	306	0.992999	0.163419	39.4755	0.000928228	0.443711	23	0	Use Q-Q plots and HC3 robust SEs if normality or heteroscedasticity tests are significant.
Monthly_income	501-1000	102	0.981015	0.150368	25.7446	0.057729	0.296826	11	0	Use Q-Q plots and HC3 robust SEs if normality or heteroscedasticity tests are significant.
Monthly_income	<200	723	0.996195	0.0780999	22.2049	0.136699	0.0247823	35	0	Use Q-Q plots and HC3 robust SEs if normality or heteroscedasticity tests are significant.
Monthly_income	>2000	152	0.987858	0.209045	17.3656	0.362327	0.153704	10	0	Use Q-Q plots and HC3 robust SEs if normality or heteroscedasticity tests are significant.
Physical_activity	0	330	0.997313	0.867667	20.4443	0.30837	0.0317334	15	0	Use Q-Q plots and HC3 robust SEs if normality or heteroscedasticity tests are significant.
Physical_activity	1	598	0.996469	0.209348	20.1912	0.322159	0.0242273	30	0	Use Q-Q plots and HC3 robust SEs if normality or heteroscedasticity tests are significant.
Physical_activity	2	573	0.996147	0.177509	26.8239	0.0823591	0.0635878	36	0	Use Q-Q plots and HC3 robust SEs if normality or heteroscedasticity tests are significant.
Reading	0	1372	0.997901	0.0768059	45.8254	0.00052463	0.0198082	72	0	Use Q-Q plots and HC3 robust SEs if normality or heteroscedasticity tests are significant.
Reading	1	129	0.990725	0.546939	30.5157	0.0455914	0.3897	11	0	Use Q-Q plots and HC3 robust SEs if normality or heteroscedasticity tests are significant.
Board_Card_games	0	1121	0.998547	0.483313	39.6579	0.00362786	0.0191999	54	0	Use Q-Q plots and HC3 robust SEs if normality or heteroscedasticity tests are significant.
Board_Card_games	1	380	0.992669	0.0596136	23.7345	0.206535	0.0496724	24	0	Use Q-Q plots and HC3 robust SEs if normality or heteroscedasticity tests are significant.
TV_watching	0	331	0.996759	0.747725	22.9793	0.238253	0.0439231	17	0	Use Q-Q plots and HC3 robust SEs if normality or heteroscedasticity tests are significant.
TV_watching	1	1170	0.997572	0.0780664	31.1276	0.0390899	0.0203067	54	0	Use Q-Q plots and HC3 robust SEs if normality or heteroscedasticity tests are significant.

## Sheet: GVIF
Subgroup	Level	Term	Df	GVIF	GVIF^(1/(2*Df))	Interpretation
Sex	Female	Short_form_video	1	1.40323	1.18458	Acceptable
Sex	Female	Age	3	1.81825	1.10478	Acceptable
Sex	Female	Education_level	4	1.81171	1.07711	Acceptable
Sex	Female	Marital_status	1	1.32619	1.1516	Acceptable
Sex	Female	Monthly_income	4	1.6186	1.06204	Acceptable
Sex	Female	Physical_activity	2	1.1975	1.04609	Acceptable
Sex	Female	Reading	1	1.10418	1.0508	Acceptable
Sex	Female	Board_Card_games	1	1.04789	1.02366	Acceptable
Sex	Female	TV_watching	1	1.10572	1.05153	Acceptable
Sex	Female	Stroke	1	1.05675	1.02799	Acceptable
Sex	Male	Short_form_video	1	1.25282	1.1193	Acceptable
Sex	Male	Age	3	1.54318	1.07499	Acceptable
Sex	Male	Education_level	4	1.52541	1.0542	Acceptable
Sex	Male	Marital_status	1	1.14407	1.06961	Acceptable
Sex	Male	Monthly_income	4	1.54561	1.05594	Acceptable
Sex	Male	Physical_activity	2	1.2952	1.0668	Acceptable
Sex	Male	Reading	1	1.1038	1.05062	Acceptable
Sex	Male	Board_Card_games	1	1.06944	1.03414	Acceptable
Sex	Male	TV_watching	1	1.13594	1.0658	Acceptable
Sex	Male	Stroke	1	1.07676	1.03767	Acceptable
Age	65-69	Short_form_video	1	1.13161	1.06377	Acceptable
Age	65-69	Sex	1	1.15748	1.07586	Acceptable
Age	65-69	Education_level	4	1.76761	1.0738	Acceptable
Age	65-69	Marital_status	1	1.05126	1.02531	Acceptable
Age	65-69	Monthly_income	4	1.71076	1.06942	Acceptable
Age	65-69	Physical_activity	2	1.23228	1.0536	Acceptable
Age	65-69	Reading	1	1.1117	1.05437	Acceptable
Age	65-69	Board_Card_games	1	1.08133	1.03987	Acceptable
Age	65-69	TV_watching	1	1.06505	1.03201	Acceptable
Age	65-69	Stroke	1	1.07231	1.03552	Acceptable
Age	70-74	Short_form_video	1	1.12204	1.05926	Acceptable
Age	70-74	Sex	1	1.34212	1.1585	Acceptable
Age	70-74	Education_level	4	1.67305	1.06645	Acceptable
Age	70-74	Marital_status	1	1.11488	1.05588	Acceptable
Age	70-74	Monthly_income	4	1.63151	1.0631	Acceptable
Age	70-74	Physical_activity	2	1.28745	1.0652	Acceptable
Age	70-74	Reading	1	1.20732	1.09878	Acceptable
Age	70-74	Board_Card_games	1	1.06917	1.03401	Acceptable
Age	70-74	TV_watching	1	1.08995	1.04401	Acceptable
Age	70-74	Stroke	1	1.10678	1.05204	Acceptable
Age	75-79	Short_form_video	1	1.15531	1.07486	Acceptable
Age	75-79	Sex	1	1.19588	1.09356	Acceptable
Age	75-79	Education_level	4	1.71438	1.0697	Acceptable
Age	75-79	Marital_status	1	1.20149	1.09612	Acceptable
Age	75-79	Monthly_income	4	1.65252	1.0648	Acceptable
Age	75-79	Physical_activity	2	1.2174	1.05041	Acceptable
Age	75-79	Reading	1	1.2144	1.102	Acceptable
Age	75-79	Board_Card_games	1	1.10159	1.04956	Acceptable
Age	75-79	TV_watching	1	1.15137	1.07302	Acceptable
Age	75-79	Stroke	1	1.07341	1.03606	Acceptable
Age	≥80	Short_form_video	1	1.16868	1.08105	Acceptable
Age	≥80	Sex	1	1.49665	1.22338	Acceptable
Age	≥80	Education_level	4	2.06682	1.095	Acceptable
Age	≥80	Marital_status	1	1.25233	1.11908	Acceptable
Age	≥80	Monthly_income	4	2.18542	1.10266	Acceptable
Age	≥80	Physical_activity	2	1.19062	1.04458	Acceptable
Age	≥80	Reading	1	1.22145	1.10519	Acceptable
Age	≥80	Board_Card_games	1	1.09208	1.04503	Acceptable
Age	≥80	TV_watching	1	1.11096	1.05402	Acceptable
Age	≥80	Stroke	1	1.11239	1.0547	Acceptable
Education_level	High school	Short_form_video	1	1.4135	1.18891	Acceptable
Education_level	High school	Sex	1	1.16922	1.08131	Acceptable
Education_level	High school	Age	3	1.68506	1.09086	Acceptable
Education_level	High school	Marital_status	1	1.17883	1.08574	Acceptable
Education_level	High school	Monthly_income	4	1.50084	1.05206	Acceptable
Education_level	High school	Physical_activity	2	1.27852	1.06335	Acceptable
Education_level	High school	Reading	1	1.18764	1.08979	Acceptable
Education_level	High school	Board_Card_games	1	1.07276	1.03574	Acceptable
Education_level	High school	TV_watching	1	1.20971	1.09987	Acceptable
Education_level	High school	Stroke	1	1.21517	1.10235	Acceptable
Education_level	Junior high	Short_form_video	1	1.29291	1.13706	Acceptable
Education_level	Junior high	Sex	1	1.11965	1.05814	Acceptable
Education_level	Junior high	Age	3	1.56634	1.07766	Acceptable
Education_level	Junior high	Marital_status	1	1.18597	1.08902	Acceptable
Education_level	Junior high	Monthly_income	4	1.44235	1.04685	Acceptable
Education_level	Junior high	Physical_activity	2	1.26207	1.05992	Acceptable
Education_level	Junior high	Reading	1	1.11062	1.05386	Acceptable
Education_level	Junior high	Board_Card_games	1	1.06817	1.03352	Acceptable
Education_level	Junior high	TV_watching	1	1.15556	1.07497	Acceptable
Education_level	Junior high	Stroke	1	1.07096	1.03487	Acceptable
Education_level	Primary school	Short_form_video	1	1.19241	1.09198	Acceptable
Education_level	Primary school	Sex	1	1.1474	1.07117	Acceptable
Education_level	Primary school	Age	3	1.5522	1.07603	Acceptable
Education_level	Primary school	Marital_status	1	1.2845	1.13336	Acceptable
Education_level	Primary school	Monthly_income	4	1.40424	1.04335	Acceptable
Education_level	Primary school	Physical_activity	2	1.358	1.0795	Acceptable
Education_level	Primary school	Reading	1	1.05617	1.0277	Acceptable
Education_level	Primary school	Board_Card_games	1	1.07693	1.03775	Acceptable
Education_level	Primary school	TV_watching	1	1.11804	1.05737	Acceptable
Education_level	Primary school	Stroke	1	1.05572	1.02748	Acceptable
Education_level	Uneducated	Short_form_video	1	1.20598	1.09817	Acceptable
Education_level	Uneducated	Sex	1	1.19465	1.093	Acceptable
Education_level	Uneducated	Age	3	1.73781	1.09648	Acceptable
Education_level	Uneducated	Marital_status	1	1.29728	1.13898	Acceptable
Education_level	Uneducated	Monthly_income	4	1.54016	1.05547	Acceptable
Education_level	Uneducated	Physical_activity	2	1.34637	1.07719	Acceptable
Education_level	Uneducated	Reading	1	1.19531	1.0933	Acceptable
Education_level	Uneducated	Board_Card_games	1	1.07193	1.03534	Acceptable
Education_level	Uneducated	TV_watching	1	1.19381	1.09262	Acceptable
Education_level	Uneducated	Stroke	1	1.08574	1.04199	Acceptable
Monthly_income	1001-2000	Short_form_video	1	3.33417	1.82597	Acceptable
Monthly_income	1001-2000	Sex	1	2.0774	1.44132	Acceptable
Monthly_income	1001-2000	Age	3	10.1299	1.47096	Acceptable
Monthly_income	1001-2000	Education_level	4	31.6107	1.53985	Acceptable
Monthly_income	1001-2000	Marital_status	1	1.91968	1.38552	Acceptable
Monthly_income	1001-2000	Physical_activity	2	4.1329	1.42582	Acceptable
Monthly_income	1001-2000	Reading	1	1.27195	1.12781	Acceptable
Monthly_income	1001-2000	Board_Card_games	1	1.46239	1.20929	Acceptable
Monthly_income	1001-2000	TV_watching	1	5.41171	2.32631	Acceptable
Monthly_income	1001-2000	Stroke	1	1.30032	1.14031	Acceptable
Monthly_income	201-500	Short_form_video	1	1.20606	1.09821	Acceptable
Monthly_income	201-500	Sex	1	1.19391	1.09266	Acceptable
Monthly_income	201-500	Age	3	1.76201	1.09901	Acceptable
Monthly_income	201-500	Education_level	4	1.63135	1.06309	Acceptable
Monthly_income	201-500	Marital_status	1	1.23311	1.11045	Acceptable
Monthly_income	201-500	Physical_activity	2	1.4119	1.09006	Acceptable
Monthly_income	201-500	Reading	1	1.13601	1.06584	Acceptable
Monthly_income	201-500	Board_Card_games	1	1.12798	1.06206	Acceptable
Monthly_income	201-500	TV_watching	1	1.13211	1.064	Acceptable
Monthly_income	201-500	Stroke	1	1.11632	1.05656	Acceptable
Monthly_income	501-1000	Short_form_video	1	5.32185	2.30691	Acceptable
Monthly_income	501-1000	Sex	1	3.44424	1.85587	Acceptable
Monthly_income	501-1000	Age	3	3.9431	1.25692	Acceptable
Monthly_income	501-1000	Education_level	4	46.2305	1.61479	Acceptable
Monthly_income	501-1000	Marital_status	1	1.8072	1.34432	Acceptable
Monthly_income	501-1000	Physical_activity	2	15.1852	1.97404	Acceptable
Monthly_income	501-1000	Reading	1	1.42868	1.19527	Acceptable
Monthly_income	501-1000	Board_Card_games	1	1.56857	1.25243	Acceptable
Monthly_income	501-1000	TV_watching	1	4.66089	2.15891	Acceptable
Monthly_income	501-1000	Stroke	1	1.23627	1.11188	Acceptable
Monthly_income	<200	Short_form_video	1	2.56188	1.60059	Acceptable
Monthly_income	<200	Sex	1	1.93783	1.39206	Acceptable
Monthly_income	<200	Age	3	5.42363	1.32551	Acceptable
Monthly_income	<200	Education_level	4	16.5057	1.41973	Acceptable
Monthly_income	<200	Marital_status	1	1.71482	1.30951	Acceptable
Monthly_income	<200	Physical_activity	2	4.39907	1.44824	Acceptable
Monthly_income	<200	Reading	1	1.08107	1.03975	Acceptable
Monthly_income	<200	Board_Card_games	1	1.3437	1.15918	Acceptable
Monthly_income	<200	TV_watching	1	4.7273	2.17424	Acceptable
Monthly_income	<200	Stroke	1	1.25658	1.12097	Acceptable
Monthly_income	>2000	Short_form_video	1	1.36605	1.16878	Acceptable
Monthly_income	>2000	Sex	1	1.17918	1.0859	Acceptable
Monthly_income	>2000	Age	3	1.87758	1.11071	Acceptable
Monthly_income	>2000	Education_level	4	1.89029	1.08284	Acceptable
Monthly_income	>2000	Marital_status	1	1.29979	1.14008	Acceptable
Monthly_income	>2000	Physical_activity	2	1.29077	1.06589	Acceptable
Monthly_income	>2000	Reading	1	1.10374	1.05059	Acceptable
Monthly_income	>2000	Board_Card_games	1	1.14451	1.06982	Acceptable
Monthly_income	>2000	TV_watching	1	1.22316	1.10597	Acceptable
Monthly_income	>2000	Stroke	1	1.12027	1.05843	Acceptable
Physical_activity	0	Short_form_video	1	1.40657	1.18599	Acceptable
Physical_activity	0	Sex	1	1.47342	1.21385	Acceptable
Physical_activity	0	Age	3	1.86597	1.10956	Acceptable
Physical_activity	0	Education_level	4	2.05634	1.0943	Acceptable
Physical_activity	0	Marital_status	1	1.28195	1.13223	Acceptable
Physical_activity	0	Monthly_income	4	1.61821	1.06201	Acceptable
Physical_activity	0	Reading	1	1.18092	1.0867	Acceptable
Physical_activity	0	Board_Card_games	1	1.06124	1.03016	Acceptable
Physical_activity	0	TV_watching	1	1.11186	1.05445	Acceptable
Physical_activity	0	Stroke	1	1.1103	1.05371	Acceptable
Physical_activity	1	Short_form_video	1	1.31299	1.14586	Acceptable
Physical_activity	1	Sex	1	1.22608	1.10728	Acceptable
Physical_activity	1	Age	3	1.61681	1.08337	Acceptable
Physical_activity	1	Education_level	4	1.74926	1.0724	Acceptable
Physical_activity	1	Marital_status	1	1.20974	1.09988	Acceptable
Physical_activity	1	Monthly_income	4	1.45404	1.04791	Acceptable
Physical_activity	1	Reading	1	1.15747	1.07586	Acceptable
Physical_activity	1	Board_Card_games	1	1.04835	1.02389	Acceptable
Physical_activity	1	TV_watching	1	1.15346	1.07399	Acceptable
Physical_activity	1	Stroke	1	1.02265	1.01126	Acceptable
Physical_activity	2	Short_form_video	1	1.27408	1.12875	Acceptable
Physical_activity	2	Sex	1	1.14665	1.07082	Acceptable
Physical_activity	2	Age	3	1.52338	1.07268	Acceptable
Physical_activity	2	Education_level	4	2.04257	1.09338	Acceptable
Physical_activity	2	Marital_status	1	1.27068	1.12725	Acceptable
Physical_activity	2	Monthly_income	4	1.9002	1.08355	Acceptable
Physical_activity	2	Reading	1	1.11625	1.05653	Acceptable
Physical_activity	2	Board_Card_games	1	1.09803	1.04787	Acceptable
Physical_activity	2	TV_watching	1	1.13758	1.06657	Acceptable
Physical_activity	2	Stroke	1	1.05642	1.02782	Acceptable
Reading	0	Short_form_video	1	1.33912	1.1572	Acceptable
Reading	0	Sex	1	1.21032	1.10015	Acceptable
Reading	0	Age	3	1.67971	1.09028	Acceptable
Reading	0	Education_level	4	1.67205	1.06637	Acceptable
Reading	0	Marital_status	1	1.26231	1.12352	Acceptable
Reading	0	Monthly_income	4	1.52438	1.05411	Acceptable
Reading	0	Physical_activity	2	1.22444	1.05192	Acceptable
Reading	0	Board_Card_games	1	1.05154	1.02545	Acceptable
Reading	0	TV_watching	1	1.11373	1.05533	Acceptable
Reading	0	Stroke	1	1.04877	1.0241	Acceptable
Reading	1	Short_form_video	1	1.28211	1.1323	Acceptable
Reading	1	Sex	1	1.21976	1.10443	Acceptable
Reading	1	Age	3	1.99008	1.12153	Acceptable
Reading	1	Education_level	4	2.31139	1.11041	Acceptable
Reading	1	Marital_status	1	1.59996	1.2649	Acceptable
Reading	1	Monthly_income	4	2.12927	1.09908	Acceptable
Reading	1	Physical_activity	2	1.5869	1.12237	Acceptable
Reading	1	Board_Card_games	1	1.11705	1.0569	Acceptable
Reading	1	TV_watching	1	1.22701	1.1077	Acceptable
Reading	1	Stroke	1	1.18415	1.08819	Acceptable
Board_Card_games	0	Short_form_video	1	1.31229	1.14555	Acceptable
Board_Card_games	0	Sex	1	1.241	1.114	Acceptable
Board_Card_games	0	Age	3	1.68679	1.09105	Acceptable
Board_Card_games	0	Education_level	4	1.70407	1.0689	Acceptable
Board_Card_games	0	Marital_status	1	1.28647	1.13423	Acceptable
Board_Card_games	0	Monthly_income	4	1.60526	1.06095	Acceptable
Board_Card_games	0	Physical_activity	2	1.25393	1.0582	Acceptable
Board_Card_games	0	Reading	1	1.12614	1.0612	Acceptable
Board_Card_games	0	TV_watching	1	1.12043	1.0585	Acceptable
Board_Card_games	0	Stroke	1	1.05369	1.02649	Acceptable
Board_Card_games	1	Short_form_video	1	1.37234	1.17147	Acceptable
Board_Card_games	1	Sex	1	1.25173	1.11881	Acceptable
Board_Card_games	1	Age	3	1.69812	1.09227	Acceptable
Board_Card_games	1	Education_level	4	1.95551	1.08745	Acceptable
Board_Card_games	1	Marital_status	1	1.21753	1.10342	Acceptable
Board_Card_games	1	Monthly_income	4	1.749	1.07238	Acceptable
Board_Card_games	1	Physical_activity	2	1.22735	1.05255	Acceptable
Board_Card_games	1	Reading	1	1.16034	1.07719	Acceptable
Board_Card_games	1	TV_watching	1	1.12358	1.05999	Acceptable
Board_Card_games	1	Stroke	1	1.0641	1.03155	Acceptable
TV_watching	0	Short_form_video	1	1.35658	1.16472	Acceptable
TV_watching	0	Sex	1	1.21952	1.10432	Acceptable
TV_watching	0	Age	3	1.63125	1.08498	Acceptable
TV_watching	0	Education_level	4	2.06658	1.09498	Acceptable
TV_watching	0	Marital_status	1	1.18741	1.08968	Acceptable
TV_watching	0	Monthly_income	4	1.53219	1.05479	Acceptable
TV_watching	0	Physical_activity	2	1.28632	1.06497	Acceptable
TV_watching	0	Reading	1	1.11997	1.05829	Acceptable
TV_watching	0	Board_Card_games	1	1.07588	1.03725	Acceptable
TV_watching	0	Stroke	1	1.07334	1.03602	Acceptable
TV_watching	1	Short_form_video	1	1.24738	1.11686	Acceptable
TV_watching	1	Sex	1	1.23756	1.11246	Acceptable
TV_watching	1	Age	3	1.60212	1.08172	Acceptable
TV_watching	1	Education_level	4	1.76165	1.07335	Acceptable
TV_watching	1	Marital_status	1	1.29489	1.13793	Acceptable
TV_watching	1	Monthly_income	4	1.69334	1.06805	Acceptable
TV_watching	1	Physical_activity	2	1.25835	1.05913	Acceptable
TV_watching	1	Reading	1	1.15035	1.07254	Acceptable
TV_watching	1	Board_Card_games	1	1.0565	1.02786	Acceptable
TV_watching	1	Stroke	1	1.05666	1.02794	Acceptable

## Sheet: HC3_robust_SE
Subgroup	Level	N	B	Robust SE (HC3)	95% CI lower	95% CI upper	95% CI	P value	P value (formatted)
Sex	Female	778	2.7929	0.375806	2.05516	3.53065	2.055, 3.531	2.89729e-13	<0.001
Sex	Male	723	3.0553	0.369647	2.32955	3.78104	2.330, 3.781	6.93211e-16	<0.001
Age	65-69	495	3.54673	0.49613	2.57186	4.5216	2.572, 4.522	3.30602e-12	<0.001
Age	70-74	407	2.71783	0.488235	1.75792	3.67774	1.758, 3.678	4.84708e-08	<0.001
Age	75-79	339	2.77286	0.491467	1.80596	3.73977	1.806, 3.740	3.69313e-08	<0.001
Age	≥80	260	2.27945	0.808421	0.687006	3.87189	0.687, 3.872	0.00520617	0.005
Education_level	High school	154	3.18314	1.13376	0.941198	5.42508	0.941, 5.425	0.00572047	0.006
Education_level	Junior high	500	2.80541	0.431934	1.95671	3.65411	1.957, 3.654	2.06742e-10	<0.001
Education_level	Primary school	592	2.99821	0.387451	2.23722	3.7592	2.237, 3.759	4.55074e-14	<0.001
Education_level	Uneducated	237	2.95502	0.718589	1.53882	4.37122	1.539, 4.371	5.5351e-05	<0.001
Monthly_income	1001-2000	218	2.73905	0.714039	1.33112	4.14697	1.331, 4.147	0.000167132	<0.001
Monthly_income	201-500	306	2.78028	0.535732	1.72585	3.83471	1.726, 3.835	3.97476e-07	<0.001
Monthly_income	501-1000	102	1.84954	1.10565	-0.348423	4.04749	-0.348, 4.047	0.098	0.098
Monthly_income	<200	723	3.45543	0.382932	2.70362	4.20725	2.704, 4.207	1.69702e-18	<0.001
Monthly_income	>2000	152	2.08295	1.06836	-0.0299427	4.19585	-0.030, 4.196	0.0532888	0.053
Physical_activity	0	330	4.19939	0.597499	3.02374	5.37504	3.024, 5.375	1.32814e-11	<0.001
Physical_activity	1	598	2.23338	0.439804	1.36958	3.09719	1.370, 3.097	5.14672e-07	<0.001
Physical_activity	2	573	3.05405	0.3959	2.27641	3.8317	2.276, 3.832	5.69438e-14	<0.001
Reading	0	1372	3.11473	0.27269	2.57979	3.64968	2.580, 3.650	6.53073e-29	<0.001
Reading	1	129	1.37874	1.01305	-0.629088	3.38656	-0.629, 3.387	0.176327	0.176
Board_Card_games	0	1121	3.05398	0.302024	2.46137	3.64659	2.461, 3.647	4.79607e-23	<0.001
Board_Card_games	1	380	2.77827	0.537824	1.7206	3.83594	1.721, 3.836	3.97415e-07	<0.001
TV_watching	0	331	5.33395	0.696553	3.9634	6.7045	3.963, 6.705	2.41351e-13	<0.001
TV_watching	1	1170	2.511	0.281084	1.95951	3.0625	1.960, 3.062	1.60609e-18	<0.001

## Sheet: Subgroup_counts
Subgroup	Level	N	Non-users	Users
Sex	Female	778	380	398
Sex	Male	723	303	420
Age	65-69	495	119	376
Age	70-74	407	165	242
Age	75-79	339	191	148
Age	≥80	260	208	52
Education_level	College+	18	2	16
Education_level	High school	154	37	117
Education_level	Junior high	500	178	322
Education_level	Primary school	592	294	298
Education_level	Uneducated	237	172	65
Monthly_income	1001-2000	218	106	112
Monthly_income	201-500	306	125	181
Monthly_income	501-1000	102	24	78
Monthly_income	<200	723	376	347
Monthly_income	>2000	152	52	100
Physical_activity	0	330	188	142
Physical_activity	1	598	275	323
Physical_activity	2	573	220	353
Reading	0	1372	632	740
Reading	1	129	51	78
Board_Card_games	0	1121	536	585
Board_Card_games	1	380	147	233
TV_watching	0	331	84	247
TV_watching	1	1170	599	571
