# Supplementary material for: Short-form video usage and cognitive function among rural older adults in northern China: a cross-sectional study
Source: Front Public Health. 2026 Jul 14;14:1873982. doi: 10.3389/fpubh.2026.1873982 (PMC13407642; doi:10.3389/fpubh.2026.1873982)
Supplement: Supplementary Table S2 — Detailed multivariate linear regression results, model diagnostics, GVIF statistics, HC3 robust standard error analyses, and ordinal logistic sensitivity analyses are provided in Supplementary Table S2. [file Data_Sheet_2.zip › Supplementary_Table_S4_Motives_and_cognitive_function.xlsx]

## Sheet: Notes
Item	Description
Study population	The analysis was restricted to short-form video viewers (N=818).
Outcome variables	MoCA0, Memory, Orientation, Executive, Attention1, and Language1 were modeled as continuous outcomes.
Motive variables	Leisure, information, education, social connection, documentation, and monetization were coded as binary indicators.
Model specification	Each motive was entered as the main exposure in a separate multivariable linear regression model.
Adjustment set	All models were adjusted for sex, age, education level, marital status, monthly income, physical activity, reading, board/card games, TV watching, stroke history, duration of short-form video use (Shortstime), and frequency/years of short-form video use (Shortsyear).
Standardized beta	Calculated as B × SD(motive) / SD(outcome).
Partial R2	Calculated for each motive as t²/(t² + residual degrees of freedom).
Diagnostics	Shapiro-Wilk, residual Q-Q plots, Breusch-Pagan, Cook's distance, term-level GVIF, and HC3 robust standard errors are reported.

## Sheet: Motive_results
Outcome	Motive	Variable	N	No motive	With motive	B	95% CI lower	95% CI upper	95% CI	P value	P value (formatted)	Standardized beta	Partial R2	Adjusted R2
MoCA0	Leisure	Leisure	818	18	800	-1.9581	-3.83544	-0.0807592	-3.835, -0.081	0.0409476	0.041	-0.0598232	0.00524508	0.346597
MoCA0	Information	Information	818	470	348	1.91564	1.34847	2.48282	1.348, 2.483	6.19929e-11	<0.001	0.197245	0.0523931	0.377566
MoCA0	Education	Education	818	693	125	2.44716	1.68873	3.20559	1.689, 3.206	4.00301e-10	<0.001	0.183374	0.0480355	0.374703
MoCA0	Social connection	Social_connection	818	606	212	1.7203	1.04332	2.39728	1.043, 2.397	7.49031e-07	<0.001	0.156986	0.0303476	0.363085
MoCA0	Documentation	Documentation	818	732	86	1.98718	1.05496	2.91941	1.055, 2.919	3.17867e-05	<0.001	0.126939	0.021549	0.357306
MoCA0	Monetization	Monetization	818	798	20	1.39347	-0.35954	3.14647	-0.360, 3.146	0.119074	0.119	0.0448194	0.00305317	0.345157
Memory	Leisure	Leisure	818	18	800	-0.259088	-0.74272	0.224545	-0.743, 0.225	0.293314	0.293	-0.0349807	0.00138903	0.153121
Memory	Information	Information	818	470	348	0.336827	0.188865	0.484789	0.189, 0.485	9.01766e-06	<0.001	0.153266	0.0245016	0.172722
Memory	Education	Education	818	693	125	0.331455	0.132925	0.529984	0.133, 0.530	0.00109377	0.001	0.109761	0.0133297	0.163248
Memory	Social connection	Social_connection	818	606	212	0.308236	0.132777	0.483696	0.133, 0.484	0.000593596	<0.001	0.124305	0.0147373	0.164441
Memory	Documentation	Documentation	818	732	86	0.36141	0.120404	0.602417	0.120, 0.602	0.00333846	0.003	0.102025	0.0107817	0.161087
Memory	Monetization	Monetization	818	798	20	-0.10621	-0.557569	0.345148	-0.558, 0.345	0.644274	0.644	-0.0150968	0.000268303	0.152171
Orientation	Leisure	Leisure	818	18	800	-0.204432	-0.710738	0.301873	-0.711, 0.302	0.428255	0.428	-0.0268842	0.000789556	0.119462
Orientation	Information	Information	818	470	348	0.236226	0.0803063	0.392145	0.080, 0.392	0.00302862	0.003	0.104697	0.0110028	0.128462
Orientation	Education	Education	818	693	125	0.334288	0.126414	0.542163	0.126, 0.542	0.001656	0.002	0.107823	0.0123789	0.129675
Orientation	Social connection	Social_connection	818	606	212	0.193953	0.00944876	0.378458	0.009, 0.378	0.0393913	0.039	0.0761849	0.00532737	0.123461
Orientation	Documentation	Documentation	818	732	86	0.144454	-0.108946	0.397855	-0.109, 0.398	0.263475	0.263	0.0397194	0.00157259	0.120152
Orientation	Monetization	Monetization	818	798	20	0.00344243	-0.468997	0.475882	-0.469, 0.476	0.988592	0.989	0.000476594	2.57329e-07	0.118766
Executive	Leisure	Leisure	818	18	800	-0.886767	-1.46127	-0.312266	-1.461, -0.312	0.00252559	0.003	-0.0956869	0.0114157	0.236701
Executive	Information	Information	818	470	348	0.485854	0.310226	0.661482	0.310, 0.661	7.48116e-08	<0.001	0.176688	0.035765	0.255502
Executive	Education	Education	818	693	125	0.718786	0.485473	0.9521	0.485, 0.952	2.26346e-09	<0.001	0.190232	0.0439784	0.261843
Executive	Social connection	Social_connection	818	606	212	0.38508	0.175749	0.594412	0.176, 0.594	0.000324158	<0.001	0.124113	0.0161369	0.240346
Executive	Documentation	Documentation	818	732	86	0.44835	0.160739	0.735962	0.161, 0.736	0.00228778	0.002	0.101154	0.011641	0.236875
Executive	Monetization	Monetization	818	798	20	0.578315	0.040874	1.11576	0.041, 1.116	0.0349771	0.035	0.0656967	0.00558071	0.232196
Attention1	Leisure	Leisure	818	18	800	-0.017794	-0.720288	0.6847	-0.720, 0.685	0.960357	0.960	-0.00151674	3.10965e-06	0.287818
Attention1	Information	Information	818	470	348	0.427796	0.212394	0.643198	0.212, 0.643	0.000104959	<0.001	0.122895	0.0187587	0.301176
Attention1	Education	Education	818	693	125	0.603812	0.316762	0.890862	0.317, 0.891	4.02724e-05	<0.001	0.126236	0.0209954	0.302769
Attention1	Social connection	Social_connection	818	606	212	0.442341	0.187614	0.697069	0.188, 0.697	0.000685539	<0.001	0.112621	0.014405	0.298075
Attention1	Documentation	Documentation	818	732	86	0.625984	0.276965	0.975003	0.277, 0.975	0.000454983	<0.001	0.111565	0.0153519	0.29875
Attention1	Monetization	Monetization	818	798	20	0.428274	-0.226295	1.08284	-0.226, 1.083	0.199401	0.199	0.0384323	0.00207055	0.289291
Language1	Leisure	Leisure	818	18	800	-0.360011	-1.02382	0.303793	-1.024, 0.304	0.287381	0.287	-0.0329638	0.00142359	0.26625
Language1	Information	Information	818	470	348	0.538285	0.336108	0.740463	0.336, 0.740	2.21237e-07	<0.001	0.166108	0.0332156	0.289611
Language1	Education	Education	818	693	125	0.64619	0.375575	0.916805	0.376, 0.917	3.25742e-06	<0.001	0.145118	0.0268924	0.284965
Language1	Social connection	Social_connection	818	606	212	0.57178	0.332444	0.811115	0.332, 0.811	3.22197e-06	<0.001	0.156377	0.0269181	0.284984
Language1	Documentation	Documentation	818	732	86	0.74307	0.414524	1.07162	0.415, 1.072	1.02869e-05	<0.001	0.142257	0.0241926	0.282981
Language1	Monetization	Monetization	818	798	20	0.711387	0.0937689	1.329	0.094, 1.329	0.0240304	0.024	0.0685744	0.00638911	0.269899

## Sheet: SCI_summary
Outcome	Motive	N	B	95% CI	P value (formatted)	Standardized beta	Partial R2	Adjusted R2
Attention1	Education	818	0.603812	0.317, 0.891	<0.001	0.126236	0.0209954	0.302769
Attention1	Information	818	0.427796	0.212, 0.643	<0.001	0.122895	0.0187587	0.301176
Attention1	Documentation	818	0.625984	0.277, 0.975	<0.001	0.111565	0.0153519	0.29875
Attention1	Social connection	818	0.442341	0.188, 0.697	<0.001	0.112621	0.014405	0.298075
Executive	Education	818	0.718786	0.485, 0.952	<0.001	0.190232	0.0439784	0.261843
Executive	Information	818	0.485854	0.310, 0.661	<0.001	0.176688	0.035765	0.255502
Executive	Social connection	818	0.38508	0.176, 0.594	<0.001	0.124113	0.0161369	0.240346
Executive	Documentation	818	0.44835	0.161, 0.736	0.002	0.101154	0.011641	0.236875
Executive	Leisure	818	-0.886767	-1.461, -0.312	0.003	-0.0956869	0.0114157	0.236701
Executive	Monetization	818	0.578315	0.041, 1.116	0.035	0.0656967	0.00558071	0.232196
Language1	Information	818	0.538285	0.336, 0.740	<0.001	0.166108	0.0332156	0.289611
Language1	Social connection	818	0.57178	0.332, 0.811	<0.001	0.156377	0.0269181	0.284984
Language1	Education	818	0.64619	0.376, 0.917	<0.001	0.145118	0.0268924	0.284965
Language1	Documentation	818	0.74307	0.415, 1.072	<0.001	0.142257	0.0241926	0.282981
Language1	Monetization	818	0.711387	0.094, 1.329	0.024	0.0685744	0.00638911	0.269899
Memory	Information	818	0.336827	0.189, 0.485	<0.001	0.153266	0.0245016	0.172722
Memory	Social connection	818	0.308236	0.133, 0.484	<0.001	0.124305	0.0147373	0.164441
Memory	Education	818	0.331455	0.133, 0.530	0.001	0.109761	0.0133297	0.163248
Memory	Documentation	818	0.36141	0.120, 0.602	0.003	0.102025	0.0107817	0.161087
MoCA0	Information	818	1.91564	1.348, 2.483	<0.001	0.197245	0.0523931	0.377566
MoCA0	Education	818	2.44716	1.689, 3.206	<0.001	0.183374	0.0480355	0.374703
MoCA0	Social connection	818	1.7203	1.043, 2.397	<0.001	0.156986	0.0303476	0.363085
MoCA0	Documentation	818	1.98718	1.055, 2.919	<0.001	0.126939	0.021549	0.357306
MoCA0	Leisure	818	-1.9581	-3.835, -0.081	0.041	-0.0598232	0.00524508	0.346597
Orientation	Education	818	0.334288	0.126, 0.542	0.002	0.107823	0.0123789	0.129675
Orientation	Information	818	0.236226	0.080, 0.392	0.003	0.104697	0.0110028	0.128462
Orientation	Social connection	818	0.193953	0.009, 0.378	0.039	0.0761849	0.00532737	0.123461

## Sheet: Model_diagnostics
Outcome	Motive	N	Shapiro-Wilk W	Shapiro-Wilk P value	Breusch-Pagan LM	Breusch-Pagan P value	Maximum Cook's distance	Cook's distance > 4/n	Cook's distance > 1	Q-Q plot file	Diagnostic note
MoCA0	Leisure	818	0.994377	0.00390856	44.6174	0.00296675	0.0383507	41	0	QQ_MoCA0_Leisure.png	Interpret Shapiro-Wilk together with the residual Q-Q plot; use HC3 results if heteroscedasticity is indicated.
MoCA0	Information	818	0.993887	0.00208398	50.1268	0.000563756	0.0384751	46	0	QQ_MoCA0_Information.png	Interpret Shapiro-Wilk together with the residual Q-Q plot; use HC3 results if heteroscedasticity is indicated.
MoCA0	Education	818	0.995284	0.0129424	47.5566	0.00124108	0.03324	38	0	QQ_MoCA0_Education.png	Interpret Shapiro-Wilk together with the residual Q-Q plot; use HC3 results if heteroscedasticity is indicated.
MoCA0	Social connection	818	0.994341	0.00373137	41.5592	0.00706501	0.0356788	42	0	QQ_MoCA0_Social_connection.png	Interpret Shapiro-Wilk together with the residual Q-Q plot; use HC3 results if heteroscedasticity is indicated.
MoCA0	Documentation	818	0.993564	0.00138736	41.7143	0.00676781	0.0353642	44	0	QQ_MoCA0_Documentation.png	Interpret Shapiro-Wilk together with the residual Q-Q plot; use HC3 results if heteroscedasticity is indicated.
MoCA0	Monetization	818	0.994223	0.00320299	42.0912	0.00609393	0.0390531	42	0	QQ_MoCA0_Monetization.png	Interpret Shapiro-Wilk together with the residual Q-Q plot; use HC3 results if heteroscedasticity is indicated.
Memory	Leisure	818	0.991044	7.14428e-05	49.9428	0.000596999	0.0385943	47	0	QQ_Memory_Leisure.png	Interpret Shapiro-Wilk together with the residual Q-Q plot; use HC3 results if heteroscedasticity is indicated.
Memory	Information	818	0.992296	0.000297985	53.2242	0.000211329	0.0382931	49	0	QQ_Memory_Information.png	Interpret Shapiro-Wilk together with the residual Q-Q plot; use HC3 results if heteroscedasticity is indicated.
Memory	Education	818	0.991421	0.000108921	49.6342	0.00065702	0.0369	49	0	QQ_Memory_Education.png	Interpret Shapiro-Wilk together with the residual Q-Q plot; use HC3 results if heteroscedasticity is indicated.
Memory	Social connection	818	0.99055	4.15979e-05	50.49	0.000503314	0.0369272	46	0	QQ_Memory_Social_connection.png	Interpret Shapiro-Wilk together with the residual Q-Q plot; use HC3 results if heteroscedasticity is indicated.
Memory	Documentation	818	0.989941	2.17214e-05	53.4973	0.000193524	0.0381374	46	0	QQ_Memory_Documentation.png	Interpret Shapiro-Wilk together with the residual Q-Q plot; use HC3 results if heteroscedasticity is indicated.
Memory	Monetization	818	0.991036	7.07939e-05	50.492	0.000503005	0.0386485	48	0	QQ_Memory_Monetization.png	Interpret Shapiro-Wilk together with the residual Q-Q plot; use HC3 results if heteroscedasticity is indicated.
Orientation	Leisure	818	0.906642	5.88679e-22	62.5884	9.17824e-06	0.0273619	43	0	QQ_Orientation_Leisure.png	Interpret Shapiro-Wilk together with the residual Q-Q plot; use HC3 results if heteroscedasticity is indicated.
Orientation	Information	818	0.912531	2.72819e-21	71.2468	4.20418e-07	0.0243226	41	0	QQ_Orientation_Information.png	Interpret Shapiro-Wilk together with the residual Q-Q plot; use HC3 results if heteroscedasticity is indicated.
Orientation	Education	818	0.912982	3.07722e-21	73.1713	2.07728e-07	0.0244471	41	0	QQ_Orientation_Education.png	Interpret Shapiro-Wilk together with the residual Q-Q plot; use HC3 results if heteroscedasticity is indicated.
Orientation	Social connection	818	0.908754	1.01157e-21	66.4809	2.33896e-06	0.0248671	43	0	QQ_Orientation_Social_connection.png	Interpret Shapiro-Wilk together with the residual Q-Q plot; use HC3 results if heteroscedasticity is indicated.
Orientation	Documentation	818	0.907115	6.63959e-22	63.8018	6.01497e-06	0.024924	44	0	QQ_Orientation_Documentation.png	Interpret Shapiro-Wilk together with the residual Q-Q plot; use HC3 results if heteroscedasticity is indicated.
Orientation	Monetization	818	0.90628	5.36991e-22	63.0206	7.89871e-06	0.0255522	44	0	QQ_Orientation_Monetization.png	Interpret Shapiro-Wilk together with the residual Q-Q plot; use HC3 results if heteroscedasticity is indicated.
Executive	Leisure	818	0.994885	0.00760511	50.9175	0.000440172	0.0303044	36	0	QQ_Executive_Leisure.png	Interpret Shapiro-Wilk together with the residual Q-Q plot; use HC3 results if heteroscedasticity is indicated.
Executive	Information	818	0.995561	0.0187956	43.2052	0.00445208	0.0299758	39	0	QQ_Executive_Information.png	Interpret Shapiro-Wilk together with the residual Q-Q plot; use HC3 results if heteroscedasticity is indicated.
Executive	Education	818	0.997082	0.147013	45.9139	0.00202857	0.0382228	38	0	QQ_Executive_Education.png	Interpret Shapiro-Wilk together with the residual Q-Q plot; use HC3 results if heteroscedasticity is indicated.
Executive	Social connection	818	0.995321	0.0136077	40.8305	0.00863219	0.0284987	38	0	QQ_Executive_Social_connection.png	Interpret Shapiro-Wilk together with the residual Q-Q plot; use HC3 results if heteroscedasticity is indicated.
Executive	Documentation	818	0.994896	0.00771556	45.5199	0.00227867	0.0289868	39	0	QQ_Executive_Documentation.png	Interpret Shapiro-Wilk together with the residual Q-Q plot; use HC3 results if heteroscedasticity is indicated.
Executive	Monetization	818	0.995538	0.0182077	43.3915	0.00422213	0.0310861	36	0	QQ_Executive_Monetization.png	Interpret Shapiro-Wilk together with the residual Q-Q plot; use HC3 results if heteroscedasticity is indicated.
Attention1	Leisure	818	0.987504	1.90761e-06	44.1265	0.00341972	0.0181133	35	0	QQ_Attention1_Leisure.png	Interpret Shapiro-Wilk together with the residual Q-Q plot; use HC3 results if heteroscedasticity is indicated.
Attention1	Information	818	0.989814	1.90059e-05	48.7757	0.00085614	0.0203068	37	0	QQ_Attention1_Information.png	Interpret Shapiro-Wilk together with the residual Q-Q plot; use HC3 results if heteroscedasticity is indicated.
Attention1	Education	818	0.988179	3.6482e-06	43.1607	0.00450879	0.0180157	42	0	QQ_Attention1_Education.png	Interpret Shapiro-Wilk together with the residual Q-Q plot; use HC3 results if heteroscedasticity is indicated.
Attention1	Social connection	818	0.988352	4.32448e-06	44.4686	0.00309765	0.0180223	44	0	QQ_Attention1_Social_connection.png	Interpret Shapiro-Wilk together with the residual Q-Q plot; use HC3 results if heteroscedasticity is indicated.
Attention1	Documentation	818	0.987325	1.61135e-06	42.0305	0.00619804	0.0180285	43	0	QQ_Attention1_Documentation.png	Interpret Shapiro-Wilk together with the residual Q-Q plot; use HC3 results if heteroscedasticity is indicated.
Attention1	Monetization	818	0.987943	2.90238e-06	44.2213	0.00332734	0.0179992	35	0	QQ_Attention1_Monetization.png	Interpret Shapiro-Wilk together with the residual Q-Q plot; use HC3 results if heteroscedasticity is indicated.
Language1	Leisure	818	0.998408	0.669802	52.8791	0.000236104	0.020357	52	0	QQ_Language1_Leisure.png	Interpret Shapiro-Wilk together with the residual Q-Q plot; use HC3 results if heteroscedasticity is indicated.
Language1	Information	818	0.997838	0.377191	49.583	0.000667514	0.0199422	52	0	QQ_Language1_Information.png	Interpret Shapiro-Wilk together with the residual Q-Q plot; use HC3 results if heteroscedasticity is indicated.
Language1	Education	818	0.998707	0.828693	51.4025	0.00037778	0.0181033	51	0	QQ_Language1_Education.png	Interpret Shapiro-Wilk together with the residual Q-Q plot; use HC3 results if heteroscedasticity is indicated.
Language1	Social connection	818	0.998434	0.684258	48.005	0.00108336	0.0181015	53	0	QQ_Language1_Social_connection.png	Interpret Shapiro-Wilk together with the residual Q-Q plot; use HC3 results if heteroscedasticity is indicated.
Language1	Documentation	818	0.998347	0.635706	45.2701	0.00245211	0.0165518	57	0	QQ_Language1_Documentation.png	Interpret Shapiro-Wilk together with the residual Q-Q plot; use HC3 results if heteroscedasticity is indicated.
Language1	Monetization	818	0.99866	0.805527	48.6332	0.000894363	0.0210483	54	0	QQ_Language1_Monetization.png	Interpret Shapiro-Wilk together with the residual Q-Q plot; use HC3 results if heteroscedasticity is indicated.

## Sheet: GVIF
Outcome	Motive	Term	Df	GVIF	GVIF^(1/(2*Df))	Interpretation
MoCA0	Leisure	Leisure	1	1.06752	1.03321	Acceptable
MoCA0	Leisure	Sex	1	1.16235	1.07812	Acceptable
MoCA0	Leisure	Age	3	1.38427	1.05569	Acceptable
MoCA0	Leisure	Education_level	4	1.79242	1.07567	Acceptable
MoCA0	Leisure	Marital_status	1	1.12712	1.06166	Acceptable
MoCA0	Leisure	Monthly_income	4	1.81028	1.07701	Acceptable
MoCA0	Leisure	Physical_activity	2	1.22535	1.05212	Acceptable
MoCA0	Leisure	Reading	1	1.13312	1.06448	Acceptable
MoCA0	Leisure	Board_Card_games	1	1.07103	1.0349	Acceptable
MoCA0	Leisure	TV_watching	1	1.13095	1.06346	Acceptable
MoCA0	Leisure	Stroke	1	1.03615	1.01791	Acceptable
MoCA0	Leisure	Shortstime	1	1.27155	1.12763	Acceptable
MoCA0	Leisure	Shortsyear	1	1.30861	1.14395	Acceptable
MoCA0	Information	Information	1	1.16179	1.07786	Acceptable
MoCA0	Information	Sex	1	1.17401	1.08352	Acceptable
MoCA0	Information	Age	3	1.38928	1.05633	Acceptable
MoCA0	Information	Education_level	4	1.78749	1.0753	Acceptable
MoCA0	Information	Marital_status	1	1.13081	1.0634	Acceptable
MoCA0	Information	Monthly_income	4	1.87043	1.08142	Acceptable
MoCA0	Information	Physical_activity	2	1.23562	1.05432	Acceptable
MoCA0	Information	Reading	1	1.13467	1.06521	Acceptable
MoCA0	Information	Board_Card_games	1	1.07042	1.03461	Acceptable
MoCA0	Information	TV_watching	1	1.11932	1.05798	Acceptable
MoCA0	Information	Stroke	1	1.03231	1.01602	Acceptable
MoCA0	Information	Shortstime	1	1.24988	1.11798	Acceptable
MoCA0	Information	Shortsyear	1	1.3173	1.14774	Acceptable
MoCA0	Education	Education	1	1.09522	1.04653	Acceptable
MoCA0	Education	Sex	1	1.16692	1.08024	Acceptable
MoCA0	Education	Age	3	1.38389	1.05564	Acceptable
MoCA0	Education	Education_level	4	1.79004	1.07549	Acceptable
MoCA0	Education	Marital_status	1	1.12647	1.06135	Acceptable
MoCA0	Education	Monthly_income	4	1.81674	1.07749	Acceptable
MoCA0	Education	Physical_activity	2	1.22629	1.05232	Acceptable
MoCA0	Education	Reading	1	1.14652	1.07075	Acceptable
MoCA0	Education	Board_Card_games	1	1.07043	1.03461	Acceptable
MoCA0	Education	TV_watching	1	1.12558	1.06093	Acceptable
MoCA0	Education	Stroke	1	1.03231	1.01602	Acceptable
MoCA0	Education	Shortstime	1	1.25138	1.11865	Acceptable
MoCA0	Education	Shortsyear	1	1.33511	1.15547	Acceptable
MoCA0	Social connection	Social_connection	1	1.27054	1.12718	Acceptable
MoCA0	Social connection	Sex	1	1.17164	1.08242	Acceptable
MoCA0	Social connection	Age	3	1.40207	1.05794	Acceptable
MoCA0	Social connection	Education_level	4	1.82398	1.07802	Acceptable
MoCA0	Social connection	Marital_status	1	1.12788	1.06202	Acceptable
MoCA0	Social connection	Monthly_income	4	1.80446	1.07657	Acceptable
MoCA0	Social connection	Physical_activity	2	1.22922	1.05295	Acceptable
MoCA0	Social connection	Reading	1	1.13668	1.06615	Acceptable
MoCA0	Social connection	Board_Card_games	1	1.07221	1.03548	Acceptable
MoCA0	Social connection	TV_watching	1	1.12864	1.06238	Acceptable
MoCA0	Social connection	Stroke	1	1.03261	1.01618	Acceptable
MoCA0	Social connection	Shortstime	1	1.26895	1.12647	Acceptable
MoCA0	Social connection	Shortsyear	1	1.4062	1.18583	Acceptable
MoCA0	Documentation	Documentation	1	1.16991	1.08163	Acceptable
MoCA0	Documentation	Sex	1	1.1781	1.0854	Acceptable
MoCA0	Documentation	Age	3	1.39969	1.05764	Acceptable
MoCA0	Documentation	Education_level	4	1.81434	1.07731	Acceptable
MoCA0	Documentation	Marital_status	1	1.12733	1.06176	Acceptable
MoCA0	Documentation	Monthly_income	4	1.81797	1.07758	Acceptable
MoCA0	Documentation	Physical_activity	2	1.2345	1.05408	Acceptable
MoCA0	Documentation	Reading	1	1.1313	1.06363	Acceptable
MoCA0	Documentation	Board_Card_games	1	1.07648	1.03754	Acceptable
MoCA0	Documentation	TV_watching	1	1.11946	1.05805	Acceptable
MoCA0	Documentation	Stroke	1	1.03367	1.01669	Acceptable
MoCA0	Documentation	Shortstime	1	1.2771	1.13009	Acceptable
MoCA0	Documentation	Shortsyear	1	1.34177	1.15835	Acceptable
MoCA0	Monetization	Monetization	1	1.02937	1.01458	Acceptable
MoCA0	Monetization	Sex	1	1.16269	1.07828	Acceptable
MoCA0	Monetization	Age	3	1.38305	1.05554	Acceptable
MoCA0	Monetization	Education_level	4	1.78216	1.0749	Acceptable
MoCA0	Monetization	Marital_status	1	1.12667	1.06145	Acceptable
MoCA0	Monetization	Monthly_income	4	1.80408	1.07654	Acceptable
MoCA0	Monetization	Physical_activity	2	1.2338	1.05393	Acceptable
MoCA0	Monetization	Reading	1	1.12859	1.06235	Acceptable
MoCA0	Monetization	Board_Card_games	1	1.06874	1.0338	Acceptable
MoCA0	Monetization	TV_watching	1	1.12008	1.05834	Acceptable
MoCA0	Monetization	Stroke	1	1.03441	1.01706	Acceptable
MoCA0	Monetization	Shortstime	1	1.25726	1.12128	Acceptable
MoCA0	Monetization	Shortsyear	1	1.30906	1.14414	Acceptable
Memory	Leisure	Leisure	1	1.06752	1.03321	Acceptable
Memory	Leisure	Sex	1	1.16235	1.07812	Acceptable
Memory	Leisure	Age	3	1.38427	1.05569	Acceptable
Memory	Leisure	Education_level	4	1.79242	1.07567	Acceptable
Memory	Leisure	Marital_status	1	1.12712	1.06166	Acceptable
Memory	Leisure	Monthly_income	4	1.81028	1.07701	Acceptable
Memory	Leisure	Physical_activity	2	1.22535	1.05212	Acceptable
Memory	Leisure	Reading	1	1.13312	1.06448	Acceptable
Memory	Leisure	Board_Card_games	1	1.07103	1.0349	Acceptable
Memory	Leisure	TV_watching	1	1.13095	1.06346	Acceptable
Memory	Leisure	Stroke	1	1.03615	1.01791	Acceptable
Memory	Leisure	Shortstime	1	1.27155	1.12763	Acceptable
Memory	Leisure	Shortsyear	1	1.30861	1.14395	Acceptable
Memory	Information	Information	1	1.16179	1.07786	Acceptable
Memory	Information	Sex	1	1.17401	1.08352	Acceptable
Memory	Information	Age	3	1.38928	1.05633	Acceptable
Memory	Information	Education_level	4	1.78749	1.0753	Acceptable
Memory	Information	Marital_status	1	1.13081	1.0634	Acceptable
Memory	Information	Monthly_income	4	1.87043	1.08142	Acceptable
Memory	Information	Physical_activity	2	1.23562	1.05432	Acceptable
Memory	Information	Reading	1	1.13467	1.06521	Acceptable
Memory	Information	Board_Card_games	1	1.07042	1.03461	Acceptable
Memory	Information	TV_watching	1	1.11932	1.05798	Acceptable
Memory	Information	Stroke	1	1.03231	1.01602	Acceptable
Memory	Information	Shortstime	1	1.24988	1.11798	Acceptable
Memory	Information	Shortsyear	1	1.3173	1.14774	Acceptable
Memory	Education	Education	1	1.09522	1.04653	Acceptable
Memory	Education	Sex	1	1.16692	1.08024	Acceptable
Memory	Education	Age	3	1.38389	1.05564	Acceptable
Memory	Education	Education_level	4	1.79004	1.07549	Acceptable
Memory	Education	Marital_status	1	1.12647	1.06135	Acceptable
Memory	Education	Monthly_income	4	1.81674	1.07749	Acceptable
Memory	Education	Physical_activity	2	1.22629	1.05232	Acceptable
Memory	Education	Reading	1	1.14652	1.07075	Acceptable
Memory	Education	Board_Card_games	1	1.07043	1.03461	Acceptable
Memory	Education	TV_watching	1	1.12558	1.06093	Acceptable
Memory	Education	Stroke	1	1.03231	1.01602	Acceptable
Memory	Education	Shortstime	1	1.25138	1.11865	Acceptable
Memory	Education	Shortsyear	1	1.33511	1.15547	Acceptable
Memory	Social connection	Social_connection	1	1.27054	1.12718	Acceptable
Memory	Social connection	Sex	1	1.17164	1.08242	Acceptable
Memory	Social connection	Age	3	1.40207	1.05794	Acceptable
Memory	Social connection	Education_level	4	1.82398	1.07802	Acceptable
Memory	Social connection	Marital_status	1	1.12788	1.06202	Acceptable
Memory	Social connection	Monthly_income	4	1.80446	1.07657	Acceptable
Memory	Social connection	Physical_activity	2	1.22922	1.05295	Acceptable
Memory	Social connection	Reading	1	1.13668	1.06615	Acceptable
Memory	Social connection	Board_Card_games	1	1.07221	1.03548	Acceptable
Memory	Social connection	TV_watching	1	1.12864	1.06238	Acceptable
Memory	Social connection	Stroke	1	1.03261	1.01618	Acceptable
Memory	Social connection	Shortstime	1	1.26895	1.12647	Acceptable
Memory	Social connection	Shortsyear	1	1.4062	1.18583	Acceptable
Memory	Documentation	Documentation	1	1.16991	1.08163	Acceptable
Memory	Documentation	Sex	1	1.1781	1.0854	Acceptable
Memory	Documentation	Age	3	1.39969	1.05764	Acceptable
Memory	Documentation	Education_level	4	1.81434	1.07731	Acceptable
Memory	Documentation	Marital_status	1	1.12733	1.06176	Acceptable
Memory	Documentation	Monthly_income	4	1.81797	1.07758	Acceptable
Memory	Documentation	Physical_activity	2	1.2345	1.05408	Acceptable
Memory	Documentation	Reading	1	1.1313	1.06363	Acceptable
Memory	Documentation	Board_Card_games	1	1.07648	1.03754	Acceptable
Memory	Documentation	TV_watching	1	1.11946	1.05805	Acceptable
Memory	Documentation	Stroke	1	1.03367	1.01669	Acceptable
Memory	Documentation	Shortstime	1	1.2771	1.13009	Acceptable
Memory	Documentation	Shortsyear	1	1.34177	1.15835	Acceptable
Memory	Monetization	Monetization	1	1.02937	1.01458	Acceptable
Memory	Monetization	Sex	1	1.16269	1.07828	Acceptable
Memory	Monetization	Age	3	1.38305	1.05554	Acceptable
Memory	Monetization	Education_level	4	1.78216	1.0749	Acceptable
Memory	Monetization	Marital_status	1	1.12667	1.06145	Acceptable
Memory	Monetization	Monthly_income	4	1.80408	1.07654	Acceptable
Memory	Monetization	Physical_activity	2	1.2338	1.05393	Acceptable
Memory	Monetization	Reading	1	1.12859	1.06235	Acceptable
Memory	Monetization	Board_Card_games	1	1.06874	1.0338	Acceptable
Memory	Monetization	TV_watching	1	1.12008	1.05834	Acceptable
Memory	Monetization	Stroke	1	1.03441	1.01706	Acceptable
Memory	Monetization	Shortstime	1	1.25726	1.12128	Acceptable
Memory	Monetization	Shortsyear	1	1.30906	1.14414	Acceptable
Orientation	Leisure	Leisure	1	1.06752	1.03321	Acceptable
Orientation	Leisure	Sex	1	1.16235	1.07812	Acceptable
Orientation	Leisure	Age	3	1.38427	1.05569	Acceptable
Orientation	Leisure	Education_level	4	1.79242	1.07567	Acceptable
Orientation	Leisure	Marital_status	1	1.12712	1.06166	Acceptable
Orientation	Leisure	Monthly_income	4	1.81028	1.07701	Acceptable
Orientation	Leisure	Physical_activity	2	1.22535	1.05212	Acceptable
Orientation	Leisure	Reading	1	1.13312	1.06448	Acceptable
Orientation	Leisure	Board_Card_games	1	1.07103	1.0349	Acceptable
Orientation	Leisure	TV_watching	1	1.13095	1.06346	Acceptable
Orientation	Leisure	Stroke	1	1.03615	1.01791	Acceptable
Orientation	Leisure	Shortstime	1	1.27155	1.12763	Acceptable
Orientation	Leisure	Shortsyear	1	1.30861	1.14395	Acceptable
Orientation	Information	Information	1	1.16179	1.07786	Acceptable
Orientation	Information	Sex	1	1.17401	1.08352	Acceptable
Orientation	Information	Age	3	1.38928	1.05633	Acceptable
Orientation	Information	Education_level	4	1.78749	1.0753	Acceptable
Orientation	Information	Marital_status	1	1.13081	1.0634	Acceptable
Orientation	Information	Monthly_income	4	1.87043	1.08142	Acceptable
Orientation	Information	Physical_activity	2	1.23562	1.05432	Acceptable
Orientation	Information	Reading	1	1.13467	1.06521	Acceptable
Orientation	Information	Board_Card_games	1	1.07042	1.03461	Acceptable
Orientation	Information	TV_watching	1	1.11932	1.05798	Acceptable
Orientation	Information	Stroke	1	1.03231	1.01602	Acceptable
Orientation	Information	Shortstime	1	1.24988	1.11798	Acceptable
Orientation	Information	Shortsyear	1	1.3173	1.14774	Acceptable
Orientation	Education	Education	1	1.09522	1.04653	Acceptable
Orientation	Education	Sex	1	1.16692	1.08024	Acceptable
Orientation	Education	Age	3	1.38389	1.05564	Acceptable
Orientation	Education	Education_level	4	1.79004	1.07549	Acceptable
Orientation	Education	Marital_status	1	1.12647	1.06135	Acceptable
Orientation	Education	Monthly_income	4	1.81674	1.07749	Acceptable
Orientation	Education	Physical_activity	2	1.22629	1.05232	Acceptable
Orientation	Education	Reading	1	1.14652	1.07075	Acceptable
Orientation	Education	Board_Card_games	1	1.07043	1.03461	Acceptable
Orientation	Education	TV_watching	1	1.12558	1.06093	Acceptable
Orientation	Education	Stroke	1	1.03231	1.01602	Acceptable
Orientation	Education	Shortstime	1	1.25138	1.11865	Acceptable
Orientation	Education	Shortsyear	1	1.33511	1.15547	Acceptable
Orientation	Social connection	Social_connection	1	1.27054	1.12718	Acceptable
Orientation	Social connection	Sex	1	1.17164	1.08242	Acceptable
Orientation	Social connection	Age	3	1.40207	1.05794	Acceptable
Orientation	Social connection	Education_level	4	1.82398	1.07802	Acceptable
Orientation	Social connection	Marital_status	1	1.12788	1.06202	Acceptable
Orientation	Social connection	Monthly_income	4	1.80446	1.07657	Acceptable
Orientation	Social connection	Physical_activity	2	1.22922	1.05295	Acceptable
Orientation	Social connection	Reading	1	1.13668	1.06615	Acceptable
Orientation	Social connection	Board_Card_games	1	1.07221	1.03548	Acceptable
Orientation	Social connection	TV_watching	1	1.12864	1.06238	Acceptable
Orientation	Social connection	Stroke	1	1.03261	1.01618	Acceptable
Orientation	Social connection	Shortstime	1	1.26895	1.12647	Acceptable
Orientation	Social connection	Shortsyear	1	1.4062	1.18583	Acceptable
Orientation	Documentation	Documentation	1	1.16991	1.08163	Acceptable
Orientation	Documentation	Sex	1	1.1781	1.0854	Acceptable
Orientation	Documentation	Age	3	1.39969	1.05764	Acceptable
Orientation	Documentation	Education_level	4	1.81434	1.07731	Acceptable
Orientation	Documentation	Marital_status	1	1.12733	1.06176	Acceptable
Orientation	Documentation	Monthly_income	4	1.81797	1.07758	Acceptable
Orientation	Documentation	Physical_activity	2	1.2345	1.05408	Acceptable
Orientation	Documentation	Reading	1	1.1313	1.06363	Acceptable
Orientation	Documentation	Board_Card_games	1	1.07648	1.03754	Acceptable
Orientation	Documentation	TV_watching	1	1.11946	1.05805	Acceptable
Orientation	Documentation	Stroke	1	1.03367	1.01669	Acceptable
Orientation	Documentation	Shortstime	1	1.2771	1.13009	Acceptable
Orientation	Documentation	Shortsyear	1	1.34177	1.15835	Acceptable
Orientation	Monetization	Monetization	1	1.02937	1.01458	Acceptable
Orientation	Monetization	Sex	1	1.16269	1.07828	Acceptable
Orientation	Monetization	Age	3	1.38305	1.05554	Acceptable
Orientation	Monetization	Education_level	4	1.78216	1.0749	Acceptable
Orientation	Monetization	Marital_status	1	1.12667	1.06145	Acceptable
Orientation	Monetization	Monthly_income	4	1.80408	1.07654	Acceptable
Orientation	Monetization	Physical_activity	2	1.2338	1.05393	Acceptable
Orientation	Monetization	Reading	1	1.12859	1.06235	Acceptable
Orientation	Monetization	Board_Card_games	1	1.06874	1.0338	Acceptable
Orientation	Monetization	TV_watching	1	1.12008	1.05834	Acceptable
Orientation	Monetization	Stroke	1	1.03441	1.01706	Acceptable
Orientation	Monetization	Shortstime	1	1.25726	1.12128	Acceptable
Orientation	Monetization	Shortsyear	1	1.30906	1.14414	Acceptable
Executive	Leisure	Leisure	1	1.06752	1.03321	Acceptable
Executive	Leisure	Sex	1	1.16235	1.07812	Acceptable
Executive	Leisure	Age	3	1.38427	1.05569	Acceptable
Executive	Leisure	Education_level	4	1.79242	1.07567	Acceptable
Executive	Leisure	Marital_status	1	1.12712	1.06166	Acceptable
Executive	Leisure	Monthly_income	4	1.81028	1.07701	Acceptable
Executive	Leisure	Physical_activity	2	1.22535	1.05212	Acceptable
Executive	Leisure	Reading	1	1.13312	1.06448	Acceptable
Executive	Leisure	Board_Card_games	1	1.07103	1.0349	Acceptable
Executive	Leisure	TV_watching	1	1.13095	1.06346	Acceptable
Executive	Leisure	Stroke	1	1.03615	1.01791	Acceptable
Executive	Leisure	Shortstime	1	1.27155	1.12763	Acceptable
Executive	Leisure	Shortsyear	1	1.30861	1.14395	Acceptable
Executive	Information	Information	1	1.16179	1.07786	Acceptable
Executive	Information	Sex	1	1.17401	1.08352	Acceptable
Executive	Information	Age	3	1.38928	1.05633	Acceptable
Executive	Information	Education_level	4	1.78749	1.0753	Acceptable
Executive	Information	Marital_status	1	1.13081	1.0634	Acceptable
Executive	Information	Monthly_income	4	1.87043	1.08142	Acceptable
Executive	Information	Physical_activity	2	1.23562	1.05432	Acceptable
Executive	Information	Reading	1	1.13467	1.06521	Acceptable
Executive	Information	Board_Card_games	1	1.07042	1.03461	Acceptable
Executive	Information	TV_watching	1	1.11932	1.05798	Acceptable
Executive	Information	Stroke	1	1.03231	1.01602	Acceptable
Executive	Information	Shortstime	1	1.24988	1.11798	Acceptable
Executive	Information	Shortsyear	1	1.3173	1.14774	Acceptable
Executive	Education	Education	1	1.09522	1.04653	Acceptable
Executive	Education	Sex	1	1.16692	1.08024	Acceptable
Executive	Education	Age	3	1.38389	1.05564	Acceptable
Executive	Education	Education_level	4	1.79004	1.07549	Acceptable
Executive	Education	Marital_status	1	1.12647	1.06135	Acceptable
Executive	Education	Monthly_income	4	1.81674	1.07749	Acceptable
Executive	Education	Physical_activity	2	1.22629	1.05232	Acceptable
Executive	Education	Reading	1	1.14652	1.07075	Acceptable
Executive	Education	Board_Card_games	1	1.07043	1.03461	Acceptable
Executive	Education	TV_watching	1	1.12558	1.06093	Acceptable
Executive	Education	Stroke	1	1.03231	1.01602	Acceptable
Executive	Education	Shortstime	1	1.25138	1.11865	Acceptable
Executive	Education	Shortsyear	1	1.33511	1.15547	Acceptable
Executive	Social connection	Social_connection	1	1.27054	1.12718	Acceptable
Executive	Social connection	Sex	1	1.17164	1.08242	Acceptable
Executive	Social connection	Age	3	1.40207	1.05794	Acceptable
Executive	Social connection	Education_level	4	1.82398	1.07802	Acceptable
Executive	Social connection	Marital_status	1	1.12788	1.06202	Acceptable
Executive	Social connection	Monthly_income	4	1.80446	1.07657	Acceptable
Executive	Social connection	Physical_activity	2	1.22922	1.05295	Acceptable
Executive	Social connection	Reading	1	1.13668	1.06615	Acceptable
Executive	Social connection	Board_Card_games	1	1.07221	1.03548	Acceptable
Executive	Social connection	TV_watching	1	1.12864	1.06238	Acceptable
Executive	Social connection	Stroke	1	1.03261	1.01618	Acceptable
Executive	Social connection	Shortstime	1	1.26895	1.12647	Acceptable
Executive	Social connection	Shortsyear	1	1.4062	1.18583	Acceptable
Executive	Documentation	Documentation	1	1.16991	1.08163	Acceptable
Executive	Documentation	Sex	1	1.1781	1.0854	Acceptable
Executive	Documentation	Age	3	1.39969	1.05764	Acceptable
Executive	Documentation	Education_level	4	1.81434	1.07731	Acceptable
Executive	Documentation	Marital_status	1	1.12733	1.06176	Acceptable
Executive	Documentation	Monthly_income	4	1.81797	1.07758	Acceptable
Executive	Documentation	Physical_activity	2	1.2345	1.05408	Acceptable
Executive	Documentation	Reading	1	1.1313	1.06363	Acceptable
Executive	Documentation	Board_Card_games	1	1.07648	1.03754	Acceptable
Executive	Documentation	TV_watching	1	1.11946	1.05805	Acceptable
Executive	Documentation	Stroke	1	1.03367	1.01669	Acceptable
Executive	Documentation	Shortstime	1	1.2771	1.13009	Acceptable
Executive	Documentation	Shortsyear	1	1.34177	1.15835	Acceptable
Executive	Monetization	Monetization	1	1.02937	1.01458	Acceptable
Executive	Monetization	Sex	1	1.16269	1.07828	Acceptable
Executive	Monetization	Age	3	1.38305	1.05554	Acceptable
Executive	Monetization	Education_level	4	1.78216	1.0749	Acceptable
Executive	Monetization	Marital_status	1	1.12667	1.06145	Acceptable
Executive	Monetization	Monthly_income	4	1.80408	1.07654	Acceptable
Executive	Monetization	Physical_activity	2	1.2338	1.05393	Acceptable
Executive	Monetization	Reading	1	1.12859	1.06235	Acceptable
Executive	Monetization	Board_Card_games	1	1.06874	1.0338	Acceptable
Executive	Monetization	TV_watching	1	1.12008	1.05834	Acceptable
Executive	Monetization	Stroke	1	1.03441	1.01706	Acceptable
Executive	Monetization	Shortstime	1	1.25726	1.12128	Acceptable
Executive	Monetization	Shortsyear	1	1.30906	1.14414	Acceptable
Attention1	Leisure	Leisure	1	1.06752	1.03321	Acceptable
Attention1	Leisure	Sex	1	1.16235	1.07812	Acceptable
Attention1	Leisure	Age	3	1.38427	1.05569	Acceptable
Attention1	Leisure	Education_level	4	1.79242	1.07567	Acceptable
Attention1	Leisure	Marital_status	1	1.12712	1.06166	Acceptable
Attention1	Leisure	Monthly_income	4	1.81028	1.07701	Acceptable
Attention1	Leisure	Physical_activity	2	1.22535	1.05212	Acceptable
Attention1	Leisure	Reading	1	1.13312	1.06448	Acceptable
Attention1	Leisure	Board_Card_games	1	1.07103	1.0349	Acceptable
Attention1	Leisure	TV_watching	1	1.13095	1.06346	Acceptable
Attention1	Leisure	Stroke	1	1.03615	1.01791	Acceptable
Attention1	Leisure	Shortstime	1	1.27155	1.12763	Acceptable
Attention1	Leisure	Shortsyear	1	1.30861	1.14395	Acceptable
Attention1	Information	Information	1	1.16179	1.07786	Acceptable
Attention1	Information	Sex	1	1.17401	1.08352	Acceptable
Attention1	Information	Age	3	1.38928	1.05633	Acceptable
Attention1	Information	Education_level	4	1.78749	1.0753	Acceptable
Attention1	Information	Marital_status	1	1.13081	1.0634	Acceptable
Attention1	Information	Monthly_income	4	1.87043	1.08142	Acceptable
Attention1	Information	Physical_activity	2	1.23562	1.05432	Acceptable
Attention1	Information	Reading	1	1.13467	1.06521	Acceptable
Attention1	Information	Board_Card_games	1	1.07042	1.03461	Acceptable
Attention1	Information	TV_watching	1	1.11932	1.05798	Acceptable
Attention1	Information	Stroke	1	1.03231	1.01602	Acceptable
Attention1	Information	Shortstime	1	1.24988	1.11798	Acceptable
Attention1	Information	Shortsyear	1	1.3173	1.14774	Acceptable
Attention1	Education	Education	1	1.09522	1.04653	Acceptable
Attention1	Education	Sex	1	1.16692	1.08024	Acceptable
Attention1	Education	Age	3	1.38389	1.05564	Acceptable
Attention1	Education	Education_level	4	1.79004	1.07549	Acceptable
Attention1	Education	Marital_status	1	1.12647	1.06135	Acceptable
Attention1	Education	Monthly_income	4	1.81674	1.07749	Acceptable
Attention1	Education	Physical_activity	2	1.22629	1.05232	Acceptable
Attention1	Education	Reading	1	1.14652	1.07075	Acceptable
Attention1	Education	Board_Card_games	1	1.07043	1.03461	Acceptable
Attention1	Education	TV_watching	1	1.12558	1.06093	Acceptable
Attention1	Education	Stroke	1	1.03231	1.01602	Acceptable
Attention1	Education	Shortstime	1	1.25138	1.11865	Acceptable
Attention1	Education	Shortsyear	1	1.33511	1.15547	Acceptable
Attention1	Social connection	Social_connection	1	1.27054	1.12718	Acceptable
Attention1	Social connection	Sex	1	1.17164	1.08242	Acceptable
Attention1	Social connection	Age	3	1.40207	1.05794	Acceptable
Attention1	Social connection	Education_level	4	1.82398	1.07802	Acceptable
Attention1	Social connection	Marital_status	1	1.12788	1.06202	Acceptable
Attention1	Social connection	Monthly_income	4	1.80446	1.07657	Acceptable
Attention1	Social connection	Physical_activity	2	1.22922	1.05295	Acceptable
Attention1	Social connection	Reading	1	1.13668	1.06615	Acceptable
Attention1	Social connection	Board_Card_games	1	1.07221	1.03548	Acceptable
Attention1	Social connection	TV_watching	1	1.12864	1.06238	Acceptable
Attention1	Social connection	Stroke	1	1.03261	1.01618	Acceptable
Attention1	Social connection	Shortstime	1	1.26895	1.12647	Acceptable
Attention1	Social connection	Shortsyear	1	1.4062	1.18583	Acceptable
Attention1	Documentation	Documentation	1	1.16991	1.08163	Acceptable
Attention1	Documentation	Sex	1	1.1781	1.0854	Acceptable
Attention1	Documentation	Age	3	1.39969	1.05764	Acceptable
Attention1	Documentation	Education_level	4	1.81434	1.07731	Acceptable
Attention1	Documentation	Marital_status	1	1.12733	1.06176	Acceptable
Attention1	Documentation	Monthly_income	4	1.81797	1.07758	Acceptable
Attention1	Documentation	Physical_activity	2	1.2345	1.05408	Acceptable
Attention1	Documentation	Reading	1	1.1313	1.06363	Acceptable
Attention1	Documentation	Board_Card_games	1	1.07648	1.03754	Acceptable
Attention1	Documentation	TV_watching	1	1.11946	1.05805	Acceptable
Attention1	Documentation	Stroke	1	1.03367	1.01669	Acceptable
Attention1	Documentation	Shortstime	1	1.2771	1.13009	Acceptable
Attention1	Documentation	Shortsyear	1	1.34177	1.15835	Acceptable
Attention1	Monetization	Monetization	1	1.02937	1.01458	Acceptable
Attention1	Monetization	Sex	1	1.16269	1.07828	Acceptable
Attention1	Monetization	Age	3	1.38305	1.05554	Acceptable
Attention1	Monetization	Education_level	4	1.78216	1.0749	Acceptable
Attention1	Monetization	Marital_status	1	1.12667	1.06145	Acceptable
Attention1	Monetization	Monthly_income	4	1.80408	1.07654	Acceptable
Attention1	Monetization	Physical_activity	2	1.2338	1.05393	Acceptable
Attention1	Monetization	Reading	1	1.12859	1.06235	Acceptable
Attention1	Monetization	Board_Card_games	1	1.06874	1.0338	Acceptable
Attention1	Monetization	TV_watching	1	1.12008	1.05834	Acceptable
Attention1	Monetization	Stroke	1	1.03441	1.01706	Acceptable
Attention1	Monetization	Shortstime	1	1.25726	1.12128	Acceptable
Attention1	Monetization	Shortsyear	1	1.30906	1.14414	Acceptable
Language1	Leisure	Leisure	1	1.06752	1.03321	Acceptable
Language1	Leisure	Sex	1	1.16235	1.07812	Acceptable
Language1	Leisure	Age	3	1.38427	1.05569	Acceptable
Language1	Leisure	Education_level	4	1.79242	1.07567	Acceptable
Language1	Leisure	Marital_status	1	1.12712	1.06166	Acceptable
Language1	Leisure	Monthly_income	4	1.81028	1.07701	Acceptable
Language1	Leisure	Physical_activity	2	1.22535	1.05212	Acceptable
Language1	Leisure	Reading	1	1.13312	1.06448	Acceptable
Language1	Leisure	Board_Card_games	1	1.07103	1.0349	Acceptable
Language1	Leisure	TV_watching	1	1.13095	1.06346	Acceptable
Language1	Leisure	Stroke	1	1.03615	1.01791	Acceptable
Language1	Leisure	Shortstime	1	1.27155	1.12763	Acceptable
Language1	Leisure	Shortsyear	1	1.30861	1.14395	Acceptable
Language1	Information	Information	1	1.16179	1.07786	Acceptable
Language1	Information	Sex	1	1.17401	1.08352	Acceptable
Language1	Information	Age	3	1.38928	1.05633	Acceptable
Language1	Information	Education_level	4	1.78749	1.0753	Acceptable
Language1	Information	Marital_status	1	1.13081	1.0634	Acceptable
Language1	Information	Monthly_income	4	1.87043	1.08142	Acceptable
Language1	Information	Physical_activity	2	1.23562	1.05432	Acceptable
Language1	Information	Reading	1	1.13467	1.06521	Acceptable
Language1	Information	Board_Card_games	1	1.07042	1.03461	Acceptable
Language1	Information	TV_watching	1	1.11932	1.05798	Acceptable
Language1	Information	Stroke	1	1.03231	1.01602	Acceptable
Language1	Information	Shortstime	1	1.24988	1.11798	Acceptable
Language1	Information	Shortsyear	1	1.3173	1.14774	Acceptable
Language1	Education	Education	1	1.09522	1.04653	Acceptable
Language1	Education	Sex	1	1.16692	1.08024	Acceptable
Language1	Education	Age	3	1.38389	1.05564	Acceptable
Language1	Education	Education_level	4	1.79004	1.07549	Acceptable
Language1	Education	Marital_status	1	1.12647	1.06135	Acceptable
Language1	Education	Monthly_income	4	1.81674	1.07749	Acceptable
Language1	Education	Physical_activity	2	1.22629	1.05232	Acceptable
Language1	Education	Reading	1	1.14652	1.07075	Acceptable
Language1	Education	Board_Card_games	1	1.07043	1.03461	Acceptable
Language1	Education	TV_watching	1	1.12558	1.06093	Acceptable
Language1	Education	Stroke	1	1.03231	1.01602	Acceptable
Language1	Education	Shortstime	1	1.25138	1.11865	Acceptable
Language1	Education	Shortsyear	1	1.33511	1.15547	Acceptable
Language1	Social connection	Social_connection	1	1.27054	1.12718	Acceptable
Language1	Social connection	Sex	1	1.17164	1.08242	Acceptable
Language1	Social connection	Age	3	1.40207	1.05794	Acceptable
Language1	Social connection	Education_level	4	1.82398	1.07802	Acceptable
Language1	Social connection	Marital_status	1	1.12788	1.06202	Acceptable
Language1	Social connection	Monthly_income	4	1.80446	1.07657	Acceptable
Language1	Social connection	Physical_activity	2	1.22922	1.05295	Acceptable
Language1	Social connection	Reading	1	1.13668	1.06615	Acceptable
Language1	Social connection	Board_Card_games	1	1.07221	1.03548	Acceptable
Language1	Social connection	TV_watching	1	1.12864	1.06238	Acceptable
Language1	Social connection	Stroke	1	1.03261	1.01618	Acceptable
Language1	Social connection	Shortstime	1	1.26895	1.12647	Acceptable
Language1	Social connection	Shortsyear	1	1.4062	1.18583	Acceptable
Language1	Documentation	Documentation	1	1.16991	1.08163	Acceptable
Language1	Documentation	Sex	1	1.1781	1.0854	Acceptable
Language1	Documentation	Age	3	1.39969	1.05764	Acceptable
Language1	Documentation	Education_level	4	1.81434	1.07731	Acceptable
Language1	Documentation	Marital_status	1	1.12733	1.06176	Acceptable
Language1	Documentation	Monthly_income	4	1.81797	1.07758	Acceptable
Language1	Documentation	Physical_activity	2	1.2345	1.05408	Acceptable
Language1	Documentation	Reading	1	1.1313	1.06363	Acceptable
Language1	Documentation	Board_Card_games	1	1.07648	1.03754	Acceptable
Language1	Documentation	TV_watching	1	1.11946	1.05805	Acceptable
Language1	Documentation	Stroke	1	1.03367	1.01669	Acceptable
Language1	Documentation	Shortstime	1	1.2771	1.13009	Acceptable
Language1	Documentation	Shortsyear	1	1.34177	1.15835	Acceptable
Language1	Monetization	Monetization	1	1.02937	1.01458	Acceptable
Language1	Monetization	Sex	1	1.16269	1.07828	Acceptable
Language1	Monetization	Age	3	1.38305	1.05554	Acceptable
Language1	Monetization	Education_level	4	1.78216	1.0749	Acceptable
Language1	Monetization	Marital_status	1	1.12667	1.06145	Acceptable
Language1	Monetization	Monthly_income	4	1.80408	1.07654	Acceptable
Language1	Monetization	Physical_activity	2	1.2338	1.05393	Acceptable
Language1	Monetization	Reading	1	1.12859	1.06235	Acceptable
Language1	Monetization	Board_Card_games	1	1.06874	1.0338	Acceptable
Language1	Monetization	TV_watching	1	1.12008	1.05834	Acceptable
Language1	Monetization	Stroke	1	1.03441	1.01706	Acceptable
Language1	Monetization	Shortstime	1	1.25726	1.12128	Acceptable
Language1	Monetization	Shortsyear	1	1.30906	1.14414	Acceptable

## Sheet: HC3_robust_SE
Outcome	Motive	N	B	Robust SE (HC3)	95% CI lower	95% CI upper	95% CI	P value	P value (formatted)
MoCA0	Leisure	818	-1.9581	0.635351	-3.20527	-0.710936	-3.205, -0.711	0.00212767	0.002
MoCA0	Information	818	1.91564	0.290695	1.34502	2.48626	1.345, 2.486	8.01042e-11	<0.001
MoCA0	Education	818	2.44716	0.339389	1.78096	3.11336	1.781, 3.113	1.29923e-12	<0.001
MoCA0	Social connection	818	1.7203	0.33187	1.06886	2.37175	1.069, 2.372	2.76148e-07	<0.001
MoCA0	Documentation	818	1.98718	0.472691	1.05931	2.91505	1.059, 2.915	2.9205e-05	<0.001
MoCA0	Monetization	818	1.39347	0.875549	-0.325194	3.11213	-0.325, 3.112	0.111887	0.112
Memory	Leisure	818	-0.259088	0.199463	-0.650623	0.132448	-0.651, 0.132	0.194345	0.194
Memory	Information	818	0.336827	0.0772694	0.185151	0.488503	0.185, 0.489	1.47728e-05	<0.001
Memory	Education	818	0.331455	0.0988588	0.137399	0.52551	0.137, 0.526	0.000837799	<0.001
Memory	Social connection	818	0.308236	0.0853191	0.140759	0.475714	0.141, 0.476	0.000322006	<0.001
Memory	Documentation	818	0.36141	0.13083	0.104597	0.618224	0.105, 0.618	0.00586959	0.006
Memory	Monetization	818	-0.10621	0.202509	-0.503725	0.291304	-0.504, 0.291	0.600096	0.600
Orientation	Leisure	818	-0.204432	0.227374	-0.650756	0.241892	-0.651, 0.242	0.368871	0.369
Orientation	Information	818	0.236226	0.0788782	0.0813914	0.39106	0.081, 0.391	0.00283133	0.003
Orientation	Education	818	0.334288	0.07635	0.184417	0.48416	0.184, 0.484	1.35554e-05	<0.001
Orientation	Social connection	818	0.193953	0.0836878	0.0296782	0.358229	0.030, 0.358	0.0207251	0.021
Orientation	Documentation	818	0.144454	0.115039	-0.0813613	0.37027	-0.081, 0.370	0.209593	0.210
Orientation	Monetization	818	0.00344243	0.218516	-0.425493	0.432378	-0.425, 0.432	0.987435	0.987
Executive	Leisure	818	-0.886767	0.149091	-1.17942	-0.594108	-1.179, -0.594	4.06895e-09	<0.001
Executive	Information	818	0.485854	0.0917017	0.305847	0.66586	0.306, 0.666	1.51561e-07	<0.001
Executive	Education	818	0.718786	0.127805	0.467911	0.969662	0.468, 0.970	2.58311e-08	<0.001
Executive	Social connection	818	0.38508	0.110077	0.169004	0.601157	0.169, 0.601	0.000494309	<0.001
Executive	Documentation	818	0.44835	0.157994	0.138215	0.758486	0.138, 0.758	0.00465877	0.005
Executive	Monetization	818	0.578315	0.311977	-0.0340801	1.19071	-0.034, 1.191	0.0641505	0.064
Attention1	Leisure	818	-0.017794	0.240943	-0.490754	0.455166	-0.491, 0.455	0.941147	0.941
Attention1	Information	818	0.427796	0.106161	0.219407	0.636185	0.219, 0.636	6.12157e-05	<0.001
Attention1	Education	818	0.603812	0.131375	0.34593	0.861694	0.346, 0.862	5.00495e-06	<0.001
Attention1	Social connection	818	0.442341	0.122771	0.201347	0.683335	0.201, 0.683	0.000334159	<0.001
Attention1	Documentation	818	0.625984	0.164589	0.302904	0.949064	0.303, 0.949	0.000153708	<0.001
Attention1	Monetization	818	0.428274	0.262049	-0.0861163	0.942665	-0.086, 0.943	0.102586	0.103
Language1	Leisure	818	-0.360011	0.206599	-0.765555	0.0455322	-0.766, 0.046	0.0817967	0.082
Language1	Information	818	0.538285	0.104761	0.332645	0.743925	0.333, 0.744	3.49232e-07	<0.001
Language1	Education	818	0.64619	0.127836	0.395254	0.897126	0.395, 0.897	5.34937e-07	<0.001
Language1	Social connection	818	0.57178	0.114583	0.346859	0.796701	0.347, 0.797	7.41702e-07	<0.001
Language1	Documentation	818	0.74307	0.162642	0.423812	1.06233	0.424, 1.062	5.68546e-06	<0.001
Language1	Monetization	818	0.711387	0.312893	0.0971926	1.32558	0.097, 1.326	0.0232573	0.023

## Sheet: Motive_counts
Motive	Variable	N	No motive	With motive	Prevalence (%)
Leisure	Leisure	818	18	800	97.7995
Information	Information	818	470	348	42.5428
Education	Education	818	693	125	15.2812
Social connection	Social_connection	818	606	212	25.9169
Documentation	Documentation	818	732	86	10.5134
Monetization	Monetization	818	798	20	2.44499
