# Supplementary material for: Short-form video usage and cognitive function among rural older adults in northern China: a cross-sectional study
Source: Front Public Health. 2026 Jul 14;14:1873982. doi: 10.3389/fpubh.2026.1873982 (PMC13407642; doi:10.3389/fpubh.2026.1873982)
Supplement: Supplementary Table S2 — Detailed multivariate linear regression results, model diagnostics, GVIF statistics, HC3 robust standard error analyses, and ordinal logistic sensitivity analyses are provided in Supplementary Table S2. [file Data_Sheet_2.zip › Supplementary_Table_S5_Interaction_variety_and_cognitive_function.xlsx]

## Sheet: Notes
Item	Description
Study population	The analysis was restricted to short-form video viewers (N=818).
Outcome variables	MoCA0, Memory, Orientation, Executive, Attention1, and Language1 were modeled as continuous outcomes.
Exposure	Interaction_variety was modeled as a continuous exposure. B represents the adjusted difference in cognitive score associated with each one-unit increase in interaction variety.
Adjustment set	All models were adjusted for sex, age, education level, marital status, monthly income, physical activity, reading, board/card games, TV watching, stroke history, duration of short-form video use (Shortstime), and frequency/years of short-form video use (Shortsyear).
Standardized beta	Calculated as B × SD(Interaction_variety) / SD(outcome).
Partial R2	Calculated for Interaction_variety as t²/(t² + residual degrees of freedom).
Diagnostics	Shapiro-Wilk, residual Q-Q plots, Breusch-Pagan, Cook's distance, term-level GVIF, and HC3 robust standard errors are reported.

## Sheet: Interaction_results
Outcome	Exposure	N	B	95% CI lower	95% CI upper	95% CI	P value	P value (formatted)	Standardized beta	Partial R2	Adjusted R2
MoCA0	Interaction_variety	818	0.548639	0.398784	0.698495	0.399, 0.698	1.53154e-12	<0.001	0.22957	0.061002	0.38322
Memory	Interaction_variety	818	0.0920344	0.0527916	0.131277	0.053, 0.131	4.8322e-06	<0.001	0.170187	0.0259661	0.173964
Orientation	Interaction_variety	818	0.0429954	0.00148921	0.0845017	0.001, 0.085	0.0423457	0.042	0.0774399	0.0051739	0.123326
Executive	Interaction_variety	818	0.142816	0.0963967	0.189235	0.096, 0.189	2.37478e-09	<0.001	0.211064	0.0438659	0.261756
Attention1	Interaction_variety	818	0.160752	0.104131	0.217373	0.104, 0.217	3.42982e-08	<0.001	0.187667	0.037598	0.314593
Language1	Interaction_variety	818	0.180411	0.127299	0.233522	0.127, 0.234	4.85719e-11	<0.001	0.226244	0.0529622	0.304121

## Sheet: HC3_robust_SE
Outcome	Exposure	N	B	Robust SE (HC3)	95% CI lower	95% CI upper	95% CI	P value	P value (formatted)
MoCA0	Interaction_variety	818	0.548639	0.0669583	0.417203	0.680075	0.417, 0.680	1.0092e-15	<0.001
Memory	Interaction_variety	818	0.0920344	0.0188323	0.0550676	0.129001	0.055, 0.129	1.2382e-06	<0.001
Orientation	Interaction_variety	818	0.0429954	0.0183802	0.00691601	0.0790749	0.007, 0.079	0.0195704	0.020
Executive	Interaction_variety	818	0.142816	0.024218	0.0952772	0.190355	0.095, 0.190	5.46815e-09	<0.001
Attention1	Interaction_variety	818	0.160752	0.0244492	0.112759	0.208744	0.113, 0.209	8.81216e-11	<0.001
Language1	Interaction_variety	818	0.180411	0.0235844	0.134116	0.226706	0.134, 0.227	5.8316e-14	<0.001

## Sheet: Model_diagnostics
Outcome	Exposure	N	Shapiro-Wilk W	Shapiro-Wilk P value	Breusch-Pagan LM	Breusch-Pagan P value	Maximum Cook's distance	Cook's distance > 4/n	Cook's distance > 1	Q-Q plot file	Diagnostic note
MoCA0	Interaction_variety	818	0.993772	0.00180172	48.6478	0.000890367	0.0318157	43	0	QQ_MoCA0_Interaction_variety.png	Interpret Shapiro-Wilk together with the residual Q-Q plot; use HC3 results if heteroscedasticity is indicated.
Memory	Interaction_variety	818	0.990003	2.31781e-05	50.8465	0.000450104	0.0350981	43	0	QQ_Memory_Interaction_variety.png	Interpret Shapiro-Wilk together with the residual Q-Q plot; use HC3 results if heteroscedasticity is indicated.
Orientation	Interaction_variety	818	0.909223	1.14233e-21	67.0241	1.92774e-06	0.0251297	45	0	QQ_Orientation_Interaction_variety.png	Interpret Shapiro-Wilk together with the residual Q-Q plot; use HC3 results if heteroscedasticity is indicated.
Executive	Interaction_variety	818	0.996166	0.0427535	48.9857	0.000802643	0.0282452	41	0	QQ_Executive_Interaction_variety.png	Interpret Shapiro-Wilk together with the residual Q-Q plot; use HC3 results if heteroscedasticity is indicated.
Attention1	Interaction_variety	818	0.98872	6.21821e-06	46.5572	0.0016756	0.0193363	41	0	QQ_Attention1_Interaction_variety.png	Interpret Shapiro-Wilk together with the residual Q-Q plot; use HC3 results if heteroscedasticity is indicated.
Language1	Interaction_variety	818	0.998582	0.765244	51.9158	0.000321091	0.0150445	54	0	QQ_Language1_Interaction_variety.png	Interpret Shapiro-Wilk together with the residual Q-Q plot; use HC3 results if heteroscedasticity is indicated.

## Sheet: GVIF
Outcome	Term	Df	GVIF	GVIF^(1/(2*Df))	Interpretation
MoCA0	Interaction_variety	1	1.35168	1.16262	Acceptable
MoCA0	Sex	1	1.17061	1.08195	Acceptable
MoCA0	Age	3	1.42624	1.06096	Acceptable
MoCA0	Education_level	4	1.82414	1.07803	Acceptable
MoCA0	Marital_status	1	1.12657	1.0614	Acceptable
MoCA0	Monthly_income	4	1.82772	1.0783	Acceptable
MoCA0	Physical_activity	2	1.22996	1.05311	Acceptable
MoCA0	Reading	1	1.13619	1.06592	Acceptable
MoCA0	Board_Card_games	1	1.07539	1.03701	Acceptable
MoCA0	TV_watching	1	1.12352	1.05996	Acceptable
MoCA0	Stroke	1	1.03315	1.01644	Acceptable
MoCA0	Shortstime	1	1.27375	1.12861	Acceptable
MoCA0	Shortsyear	1	1.40976	1.18733	Acceptable
Memory	Interaction_variety	1	1.35168	1.16262	Acceptable
Memory	Sex	1	1.17061	1.08195	Acceptable
Memory	Age	3	1.42624	1.06096	Acceptable
Memory	Education_level	4	1.82414	1.07803	Acceptable
Memory	Marital_status	1	1.12657	1.0614	Acceptable
Memory	Monthly_income	4	1.82772	1.0783	Acceptable
Memory	Physical_activity	2	1.22996	1.05311	Acceptable
Memory	Reading	1	1.13619	1.06592	Acceptable
Memory	Board_Card_games	1	1.07539	1.03701	Acceptable
Memory	TV_watching	1	1.12352	1.05996	Acceptable
Memory	Stroke	1	1.03315	1.01644	Acceptable
Memory	Shortstime	1	1.27375	1.12861	Acceptable
Memory	Shortsyear	1	1.40976	1.18733	Acceptable
Orientation	Interaction_variety	1	1.35168	1.16262	Acceptable
Orientation	Sex	1	1.17061	1.08195	Acceptable
Orientation	Age	3	1.42624	1.06096	Acceptable
Orientation	Education_level	4	1.82414	1.07803	Acceptable
Orientation	Marital_status	1	1.12657	1.0614	Acceptable
Orientation	Monthly_income	4	1.82772	1.0783	Acceptable
Orientation	Physical_activity	2	1.22996	1.05311	Acceptable
Orientation	Reading	1	1.13619	1.06592	Acceptable
Orientation	Board_Card_games	1	1.07539	1.03701	Acceptable
Orientation	TV_watching	1	1.12352	1.05996	Acceptable
Orientation	Stroke	1	1.03315	1.01644	Acceptable
Orientation	Shortstime	1	1.27375	1.12861	Acceptable
Orientation	Shortsyear	1	1.40976	1.18733	Acceptable
Executive	Interaction_variety	1	1.35168	1.16262	Acceptable
Executive	Sex	1	1.17061	1.08195	Acceptable
Executive	Age	3	1.42624	1.06096	Acceptable
Executive	Education_level	4	1.82414	1.07803	Acceptable
Executive	Marital_status	1	1.12657	1.0614	Acceptable
Executive	Monthly_income	4	1.82772	1.0783	Acceptable
Executive	Physical_activity	2	1.22996	1.05311	Acceptable
Executive	Reading	1	1.13619	1.06592	Acceptable
Executive	Board_Card_games	1	1.07539	1.03701	Acceptable
Executive	TV_watching	1	1.12352	1.05996	Acceptable
Executive	Stroke	1	1.03315	1.01644	Acceptable
Executive	Shortstime	1	1.27375	1.12861	Acceptable
Executive	Shortsyear	1	1.40976	1.18733	Acceptable
Attention1	Interaction_variety	1	1.35168	1.16262	Acceptable
Attention1	Sex	1	1.17061	1.08195	Acceptable
Attention1	Age	3	1.42624	1.06096	Acceptable
Attention1	Education_level	4	1.82414	1.07803	Acceptable
Attention1	Marital_status	1	1.12657	1.0614	Acceptable
Attention1	Monthly_income	4	1.82772	1.0783	Acceptable
Attention1	Physical_activity	2	1.22996	1.05311	Acceptable
Attention1	Reading	1	1.13619	1.06592	Acceptable
Attention1	Board_Card_games	1	1.07539	1.03701	Acceptable
Attention1	TV_watching	1	1.12352	1.05996	Acceptable
Attention1	Stroke	1	1.03315	1.01644	Acceptable
Attention1	Shortstime	1	1.27375	1.12861	Acceptable
Attention1	Shortsyear	1	1.40976	1.18733	Acceptable
Language1	Interaction_variety	1	1.35168	1.16262	Acceptable
Language1	Sex	1	1.17061	1.08195	Acceptable
Language1	Age	3	1.42624	1.06096	Acceptable
Language1	Education_level	4	1.82414	1.07803	Acceptable
Language1	Marital_status	1	1.12657	1.0614	Acceptable
Language1	Monthly_income	4	1.82772	1.0783	Acceptable
Language1	Physical_activity	2	1.22996	1.05311	Acceptable
Language1	Reading	1	1.13619	1.06592	Acceptable
Language1	Board_Card_games	1	1.07539	1.03701	Acceptable
Language1	TV_watching	1	1.12352	1.05996	Acceptable
Language1	Stroke	1	1.03315	1.01644	Acceptable
Language1	Shortstime	1	1.27375	1.12861	Acceptable
Language1	Shortsyear	1	1.40976	1.18733	Acceptable

## Sheet: Exposure_distribution
Statistic	Value	Interaction_variety	N	Percentage
count	818
mean	1.38753
std	2.01042
min	0
25%	0
50%	0
75%	2
max	8
		0	415	50.7335
		1	159	19.4377
		2	67	8.19071
		3	55	6.72372
		4	32	3.91198
		5	34	4.15648
		6	22	2.68949
		7	25	3.05623
		8	9	1.10024

## Sheet: SCI_summary
Outcome	Exposure	N	B	95% CI lower	95% CI upper	95% CI	P value	P value (formatted)	Standardized beta	Partial R2	Adjusted R2
MoCA0	Interaction_variety	818	0.548639	0.398784	0.698495	0.399, 0.698	1.53154e-12	<0.001	0.22957	0.061002	0.38322
Memory	Interaction_variety	818	0.0920344	0.0527916	0.131277	0.053, 0.131	4.8322e-06	<0.001	0.170187	0.0259661	0.173964
Orientation	Interaction_variety	818	0.0429954	0.00148921	0.0845017	0.001, 0.085	0.0423457	0.042	0.0774399	0.0051739	0.123326
Executive	Interaction_variety	818	0.142816	0.0963967	0.189235	0.096, 0.189	2.37478e-09	<0.001	0.211064	0.0438659	0.261756
Attention1	Interaction_variety	818	0.160752	0.104131	0.217373	0.104, 0.217	3.42982e-08	<0.001	0.187667	0.037598	0.314593
Language1	Interaction_variety	818	0.180411	0.127299	0.233522	0.127, 0.234	4.85719e-11	<0.001	0.226244	0.0529622	0.304121
